# Supplementary material for: Prediction of Protein Modification Sites of Pyrrolidone Carboxylic Acid Using mRMR Feature Selection and Analysis
Source: PLoS One. 2011 Dec 9;6(12):e28221. doi: 10.1371/journal.pone.0028221 (PMC3235115; doi:10.1371/journal.pone.0028221)
Supplement: Dataset S1 — Training dataset used in the study. (XLS) [file pone.0028221.s001.xls]

## Sheet: DatasetS1
ID	MODIFICATION SITE	PEPTIDE	CLASS(1=positive sample,2=negative sample)
P13744	22	LAVFINGCLSQIEQQSPWEFQ	1
P04403	37	VTTTVVEEENQEECREQMQRQ	1
P30233	36	VIEVDEEEDNQLWRCQRQFLQ	1
P30233	83	EVEDDNDDENQPRRPALRQCC	1
P24565	32	IRQQLAGSPFQSGPQEGPWLR	1
P01089	194	SGQGPRRSDNQERSLRGCCDH	1
P02763	19	VLSLLPLLEAQIPLCANLVPV	1
P84888	26	LMVLAGGAQAQDKPREVLTGG	1
P20004	28	RQYHVASVLCQRAKVAMSHFE	1
O05544	25	LGLASQAAMAQEQSPPPPPAV	1
P80961	21	LLALAQGSFAQGAADLESLGQ	1
P02876	28	LAFAAATAQAQRCGEQGSNME	1
Q0JF21	29	AAAAVAATNAQTCGKQNDGMI	1
P11218	24	SAMAVGLVSAQRCGSQGGGGT	1
P01364	66	PSAFMTRLRRQVAQMHVWRAV	1
P17681	43	PSAFMTRLRRQVAQMHIWRAV	1
Q9M0S4	22	LALIASSAIAQAPGPAPTRSP	1
Q9LJD9	28	AFSAVGNVAAQTEAPAPSPTS	1
Q9LYF6	23	MVIISVVASAQSEAPAPSPTS	1
O82337	27	FAVILSLAGAQSLAPAPAPTS	1
Q9SJY7	22	LGFLATSCLAQAPAPAPTTVT	1
Q9ZT16	22	LALFATSALAQAPAPTPTATP	1
Q8LG54	22	VALFTTSCLAQAPAPSPTTTV	1
Q9C5S0	21	CIVLIAGVTGQAPTSPPTATP	1
P55319	23	VAVAAALCSAQLNFTPNWGTG	1
P18829	23	VVVAAALCSAQLNFTPNWGTG	1
P08379	23	VAVLAALATAQLNFSAGWGRR	1
P35807	23	VVVCAALSAAQLNFSTGWGRR	1
P19872	23	ALVAVATSRAQLNFTPWWGKR	1
P61855	23	LFMLLACVQCQLTFSPDWGKR	1
P67788	20	FIAFVIIAEAQLTFTSSWGGK	1
Q28133	17	TLLFGLVCTAQETPAEIDPSK	1
P22365	27	FAIGATGAWAQDKITVTSEKP	1
P25403	25	FIAMSAMIEAQCIGNGGRCNE	1
P04745	16	LLFTIGFCWAQYSSNTQQGRT	1
P00687	16	LLSLIGFCWAQYDPHTQYGRT	1
P00688	16	LLSLIGFCWAQYDPHTSDGRT	1
P00690	16	LLSAFGFCWAQYAPQTQSGRT	1
P03950	25	GLGLTPPTLAQDNSRYTHFLT	1
P07457	23	LLCVDHMTASQSVVATQLIPI	1
P15358	18	LLFTVAIVRCQGPFGPGCEEA	1
P09465	17	LALVFSLAHAQDFAELQGKWY	1
P19400	21	SLWTSSIAYSQFLFSMSTGPF	1
P81644	24	CGLEGALVRRQAEESNLQSLV	1
P02652	24	CSLEGALVRRQAKEPCVESLV	1
P18656	24	CSLEGALVRRQAEEPSVESLV	1
P05090	21	LAGLFGAAEGQAFHLGKCPNP	1
P19483	44	RNLHASNSRLQKTGTAEVSSI	1
Q95NH6	24	VLGSLAVALPQRPYTQPLIYY	1
P80356	20	LAMAATMATAQFDPSEQYQPY	1
Q99034	32	PVDGETVVKRQCPAIHVFGAR	1
P02945	14	LLPTAVEGVSQAQITGRPEWI	1
Q6LEM5	31	VDGKPVQQWAQSWPGPNIPPL	1
Q6LEM5	48	IPPLKVQQWAQGGWPRPGPEI	1
Q6LEM5	68	IPPLTVQQWAQNWPHPQIPPL	1
Q6LEM5	85	IPPLTVQQWAQGRAPGPPIPP	1
Q6LEM5	117	PHPPIPPAPLQKWAPLQKWAP	1
Q6LEM5	123	PAPLQKWAPLQKWAPLLQPHE	1
P01021	31	LDGKPVQQWSQGRPPGPPIPR	1
P01021	49	IPRLVVQQWSQGLPPGPPIPR	1
P01021	67	IPRLVVQQWSQGLPPGPPIPP	1
P01021	85	IPPLVVQQWSQGLPPRPKIPP	1
P68515	31	VDGKPVQQWAQGGWPRPGPEI	1
P68515	88	IPPLTVQQWAQLGPPPRPQIP	1
P68515	121	PHPPIPPAPLQKWAPVQKWAP	1
P68515	127	PAPLQKWAPVQKWAPLLQPHE	1
Q7T1M3	48	IPQLLVQQWAQGGWPRPGPEI	1
Q7T1M3	85	IPPLTVQQWAQGRPPGPPIPP	1
Q7T1M3	103	IPPLTVQQWAQARPPHPPIPP	1
Q90Y12	31	LDGKPLQQWSQRWPHLEIPPL	1
Q27J49	50	IPPLVVQQWSQKPWPPGHHIP	1
Q27J49	65	PGHHIPPVVVQEWPPGHHIPP	1
Q27J49	83	IPPLVVQQWSQKKWPPGHHIP	1
Q27J49	98	PGHHIPPLVVQKWDPPPISPP	1
P84213	42	DPNNQGGLNLQQRLGNQWAVG	1
P86483	50	ERIDTYKREAQMIFGAPMWAL	1
P26729	20	MLSTVMWVSTQQPQAVHTYCG	1
P26730	20	MLTIVMWVSTQQPQAVHTYCG	1
P26732	20	MLTTVMWASTQQPQAVHTYCG	1
P21808	20	LLTGFLCIAAQEANVAHHYCG	1
P02746	28	LLGLIDISQAQLSCTGPPAIP	1
P0C828	39	DGRNAAVHERQKSLVPSVITT	1
P0C829	39	DGRNAAVHERQKELVPSVITT	1
P01357	73	ANDERRFADGQQDYTGWMDFG	1
P01357	88	GWMDFGRRDGQQDYTGWMDFG	1
P02668	22	LALTLPFLGAQEQNQEQPIRC	1
P02670	22	LALTLPFLGAQEQNQEQPICC	1
P13500	24	AATFIPQGLAQPDAINAPVTC	1
P80098	24	AAAFSPQGLAQPVGINTSTTC	1
P80075	24	AATFSPQGLAQPDSVSIPITC	1
Q08722	19	LLGSACCGSAQLLFNKTKSVE	1
P13688	35	LTFWNPPTTAQLTTESMPFNV	1
Q25589	62	LSQDQSVSKRQVFDQACKGIY	1
Q25588	62	LSQDQSVNKRQVFDQACKGIY	1
P19806	61	LSQDHSVNKRQVFDQACKGVY	1
P42820	28	ISSFPTSLFAQNCGCAPNLCC	1
P58925	50	SSEEHPFEKRQRLCCGFPKSC	1
Q86DU6	52	SDEHPLFDKRQNCCNGGCSSK	1
P02453	162	PPGLGGNFAPQLSYGYDEKST	1
P02465	80	PPGLGGNFAAQFDAKGGGPGP	1
P07360	21	TLLLAAGSLGQKPQRPRRPAS	1
Q9XYR5	51	LILGSLISRRQSEEGGSNATK	1
Q5DW47	22	LSLTITIVMCQTFTYSHGWTN	1
Q26377	20	FLFTLSMCMGQTFQYSRGWTN	1
Q9GSA4	20	IVITLTSVAAQTFQYSRGWTN	1
P08306	30	ATMTAVPALAQDVLGDLPVIG	1
P02741	19	VLTSLSHAFGQTDMSRKAFVF	1
Q46079	26	VLLNVAPCLGQVVASNETLYQ	1
P0C2B0	47	HDSALRILSRQCCITIPECCR	1
P0C2B1	47	HDSAMRILSRQCCPTIPECCR	1
P22226	30	LGLALPSASAQALSYREAVLR	1
P19660	30	LGLVLPSASAQALSYREAVLR	1
P00096	21	AITLALPAAAQDGDAAKGEKE	1
P00091	26	GSLSIGTASAQDAKAGEAVFK	1
P94690	25	ATLFSLPAFSQEDMTHVPTDA	1
Q47945	37	MAVSFGAAHAQDADEALIKRG	1
P31727	21	TLATVAYAQPQCVGCPSEVKG	1
P30224	30	ALEAPMVVEAQKLCERPSGTW	1
P69241	30	AFEAPTMVEAQKLCERPSGTW	1
P30230	30	AFEEPTMVEAQKLCQRPSGTW	1
P46161	16	LVLSAGSGFTQGVRNHVTCRI	1
P46162	23	LVLSAGSGFTQRVRNPQSCRW	1
P46163	23	LVLSAGSGFTQVVRNPQSCRW	1
P46165	23	LVLSAGSGFTQGVRNFVTCRI	1
P81160	22	LASLLGLALSQDRNDTEWIQS	1
P19427	19	LLPLVTVAWGQYGDYGYSYHQ	1
P46168	23	VVLSSGSGFTQGVRSYLSCWG	1
O05542	35	FSAAVPVAFAQEDTGTAITSS	1
Q95P23	641	GYGNAFLGKRQPSYGHSFVGK	1
Q95P23	653	SYGHSFVGKRQPGYSHSFVGK	1
Q95P23	677	SFGHSFVGKRQPSYTHAFVGK	1
Q95P23	701	GFNHAFVGKRQPSFGHSFVGK	1
Q95P23	713	SFGHSFVGKRQPSFTHAFVGK	1
P14448	19	VLLCLNLAWAQDGKTTFEKEG	1
P02675	31	LLLCVFLVKSQGVNDNEEGFF	1
P02751	32	PSTGASKSKRQAQQMVQPQSP	1
Q19165	20	LGVVIAVAFAQQDSEVEREMM	1
P13605	19	LAGLCSLSWAQYEEDSHWWFQ	1
Q06828	19	LAGLFSLSQAQYEDDPHWWFH	1
P10419	194	SVPGRYGRELQGRFGRELQGR	1
P01352	59	RLGPASNPRRQLGLQDPPHMV	1
P01352	76	PHMVADLSKKQGPWVEEEEAA	1
P01353	59	QLGPASHHRRQLGLQGPPQLV	1
P01353	76	PQLVADLSKKQGPWMEEEEAA	1
P01354	59	RLGPASHHRWQLGLQGPPQQV	1
P01354	76	PQQVADLSKKQGPWLEEEEAA	1
P55885	62	RLGPASHHRRQLGLQGSPHLV	1
P55885	79	PHLVADLSKKQGPWLEKEEAA	1
P02727	18	VLLLSGYISTQDVTEIIPHEI	1
P82358	24	VLILVHESNAQCRRLCYKQRC	1
P37042	24	FTASVAICLAQHWSYGLQPGG	1
P33439	22	VCVVVLQVSAQHWSHGLNPGG	1
P51918	23	AGTVFPQGCCQHWSYGLSPGG	1
P01148	24	LTWCVEGCSSQHWSYGLRPGG	1
P13562	22	LTVCLEGCSSQHWSYGLRPGG	1
P49921	24	LTLCVVGCSSQHWSYGLRPGG	1
P51919	26	VVMMMSQGCCQHWSYGLSPGG	1
P45656	24	LLFSAHVSDAQHWSYGLRPGG	1
P43306	25	LCLQAQLSFSQHWSHGWYPGG	1
P37044	24	LCVGAQLSFAQHWSHGWYPGG	1
P51925	24	LCVGAQLSNGQHWSHGWYPGG	1
P45653	24	LALVAQVTLSQHWSYGWLPGG	1
P04957	29	LFAVTATASAQTGGSFFDPFN	1
P07982	22	ASILYGGAVAQQTVWGQCGGI	1
P46237	19	SALAVQVAVAQTPDKAKEQHP	1
P22669	17	LAALAGAAVAQQAQLCDQYAT	1
P62694	18	ISAFLATARAQSACTLQSETH	1
P14210	32	LPIAIPYAEGQRKRRNTIHEF	1
Q9GQV7	23	CLAWAVYCEDQRPPSLKTRFG	1
Q9GQV7	56	SNDIMEKRSAQRPPSLKTRFG	1
Q9GQV7	80	GAEVMEKRSAQRPPSLKTRFG	1
P20164	192	KASKLVVTAEQQRFPRRYIKL	1
P14530	191	KASQLYLTPEQQRFPQRYIEL	1
Q17128	22	VAIALVLCEAQVNFSPGWGTG	1
B3RFR8	25	VALKPTGTQAQIVDCWETWSR	1
P01579	24	IVLGSLGCYCQDPYVKEAENL	1
P01591	23	VFIKAVHVKAQEDERIVLVDN	1
P15247	19	SVLLFSSVLGQRCSTTWGIRD	1
Q8ML70	22	CGVICVAAEPQHTYDGRNGPH	1
Q8ML70	122	GIPQRARRSPQFHVERPGRTV	1
Q8ML70	149	FYIQRGRRSPQLHVARPDRTV	1
Q8ML70	176	VYIQRSRRSPQFHVERPDRTV	1
O77801	27	LAIALGPAAAQEAPEKLCGHH	1
Q9Y5Q6	115	KSKKHSVMSRQDLQTLCCTDG	1
P20155	24	AVTFAASLIPQFGLFSKYRTP	1
P01001	24	LFCFFSGVFGQGAQVDCAEFK	1
P05107	23	GLLSLGCVLSQECTKFKVSSC	1
P00991	25	LWAELTPVSGQDHPKFCYLPA	1
Q8I0L5	23	ICSMSKFGNCQVETNVKCQGG	1
Q867F4	23	ICSMSIFGNCQIETNKKCQGG	1
P84777	24	CSTCYISVDSQIDTNVKCSGS	1
Q5K0E0	23	ICSMSIFGNGQVQTNKKCKGG	1
Q95NJ8	24	IATIVPVNEAQTQCQSVRDCQ	1
P13487	23	ICSIVGWSEAQFTNVSCTTSK	1
P45628	23	ICSIIDWSEGQFTQESCTASN	1
Q9NII6	21	VICSIGWSEAQFTDVKCTGSK	1
Q9NII5	22	VICSIGWTEAQFTNVSCSASS	1
P01044	19	LCSRLLPSLTQESSQEIDCND	1
P83055	105	RGKFHSQSLRQIPGLGPLRG-	1
P01048	19	LCSRLLPSLAQEEGAQELNCN	1
P13684	74	REAMLRSAEAQGMIGTLTSKR	1
P17573	20	AALNVVGTLAQAPTAVLNGNE	1
P79066	20	AAVNLAGVLAQAPTAVLNGNE	1
P22394	20	AAVNLAGVLAQAPRPSLNGNE	1
P08948	49	DLSKRNVLQRQLWAVGSLMGK	1
P08947	49	DLSKRNVLQRQLWAVGSFMGK	1
P51884	19	FLALIGGTSGQYYDYDFPLSI	1
P51885	19	ALALVGSVSGQYYDYDIPLFM	1
P01724	20	LLALSSGAISQAVVTQESALT	1
P01729	20	LLALCSGASSQAVVTQESALT	1
P29399	43	QQSPVQEVPEQPFATMRYPSD	1
P01076	33	AQDATLTKLFQQYDPVCHKPC	1
P27424	18	LLFLPAGLLAQGQYDLDPLPP	1
Q9NDE8	462	SSSESGRQTRQAPRFFGKRYV	1
Q9NDE8	494	TAFPLIIEARQAPRFFGKREY	1
Q9NDE8	664	DFLGNDDVKRQAPRFIGRKRG	1
P56688	63	SASQHSLEKRQIFDPSCKGLY	1
P07223	32	LNIGVKPAEGQFSACNINDRP	1
P07223	99	ESALTYLTKRQGTTNIVCECC	1
P25289	32	LDVVVKPAEGQSSCSLSSRPH	1
P25289	113	ESALTYLTKRQRTTNLVCECC	1
O02826	21	LATFVTLCNSQCYFIPNQSLK	1
Q2VF17	115	LDEPRDQSRRQPPLPRYGRDN	1
P85527	73	IPLLDSGVKRQDVDHVFLRFG	1
P01156	151	KRKIPYILKRQLYENKPRRPY	1
P80188	21	ALLGALHAQAQDSTSDLIPAP	1
P38501	34	PVLATTSAWGQGAVRKATAAE	1
A0S864	35	GRQQIDWGQGQAVGPPYTLCF	1
A0S865	35	GRQQIDWGKGQAKGPPYTLCF	1
Q06ZW0	35	GRQQIDWGQGQAVGLPHGFCI	1
P24305	20	VLAASGAAMAQSSVTLFGIVD	1
Q9S3R8	22	GLACTFSATAQEATTQNKAGM	1
Q9S3R9	21	VGAIALNASAQENTVPATGQL	1
O55232	33	PALLSLGVDAQPLPDCCRQKT	1
P83860	80	REHTGFRLGRQDSGSEATGFL	1
P00593	16	LAALLTVGAGQAGLNSRALWQ	1
P00592	16	LAVLLTVGAAQEGISSRALWQ	1
P08878	84	DPTTDVYTYRQEDGEIVCGED	1
P08878	125	SMDTYDYKYLQFSPENCQGES	1
P18998	84	DPTTDVYTYRQEDGEIVCGGD	1
A8CL69	120	IVTIPETEKRQITQFTPRLGR	1
P21902	30	RCSTLSRQRRQFVFPDEEELC	1
P36955	20	IGALLGHSSCQNPASPPEEGS	1
P81058	20	LASFALVCQGQVYKGGYTRPI	1
P00433	31	LILHASLSDAQLTPTFYDNSC	1
P22195	23	FMCLIGLGSAQLSSNFYATKC	1
Q4W1I8	31	SVNYFMSCNAQLSTTFYDTTC	1
Q42578	31	VSSIFGTSSAQLNATFYSGTC	1
P28313	21	AVIIGALALPQGPGGGGGSVT	1
P28314	21	AVIIGALALPQGPGGGGSVTC	1
Q8SPP7	22	LLALLGLGAAQDCGSIVSRGK	1
P12273	29	LCLQLGANKAQDNTRKIIIKN	1
P04284	25	VLAIFHSCEAQNSPQDYLAVH	1
P02812	17	SVALLALSSAQNLNEDVSQEE	1
P21259	182	KGRFGREARKQLLGGRFGRKD	1
Q99935	22	LISCFTPSESQRFSRRPYLPG	1
P02810	17	SVALLAFSSAQDLDEDVSQED	1
P24665	110	GGYGYWKNKRQSEEYCASAWV	1
P04963	21	AVAALPHSVRQEPGSGIGYPY	1
P22057	25	GLLGFPQTPAQGHDTVQPNFQ	1
P02752	18	LFAVITSSTCQQYGCLEGDTH	1
P05451	23	CLMFLSQSQGQEAQTELPQAR	1
P01347	163	GSDAQSRKKRQSGALLSEQCC	1
P04090	162	GLDTHSRKKRQLYSALANKCC	1
P22969	26	LSQLPRELSGQKPDDVIKACG	1
P22969	163	DKHSRKKRMIQLSHKCCYWGC	1
P01348	25	LSQLPREIPGQSTNDFIKACG	1
P34096	29	GLGLVQPSYGQDGMYQRFLRQ	1
P15468	29	GLGLVQPSYGQDRMYQRFLRQ	1
P11916	23	LLGLSHLSLSQNWATFQQKHI	1
P10282	26	LAVASPIESRQSATTCGSTNY	1
P02739	19	FCSLVLGVSSQWYSFIGEAVQ	1
P35541	19	LCSLVLGVHSQWMSFFGEAYE	1
P19708	19	FCSLVLGVSGQWYSFVSEAAQ	1
Q43998	31	MVLGAQSALAQGNFSRQEAAR	1
P21581	26	LLLFNPLVKTQEICRNPVTDN	1
Q14242	42	LGPLLARDRRQATEYEYLDYD	1
P02814	23	LAACFTPGESQRGPRGPYPPG	1
P01170	25	LVLCGPSVSSQLDREQSDNQD	1
P34746	18	LSVVCLGVSSQQITDSQRLFS	1
P09113	18	LSVLSLGVSSQPITDSQRLFS	1
P16225	22	VFLICETLVAQRLDRIRGPKG	1
P08723	18	ALLAGPTCRAQNILGNNVGTY	1
P14667	25	ALSSLVQAYPQKLPVPIPPPT	1
A8YPR9	48	PRPPIPPLQQQKWLDPPIPQQ	1
A8YPR9	59	KWLDPPIPQQQKWLDPPIPQQ	1
A8YPR9	81	KWLDPPIPQQQKWLNPPIPQQ	1
A8YPR9	92	KWLNPPIPQQQKWLDPPIPQQ	1
A8YPR9	114	KWLNPPIPQQQKWLNPPIPQQ	1
A8YPR9	224	KWLNPPIPQQQKWQRPLQPEV	1
A8YPR6	39	RQPHHIQPMEQKWLAPDAPPL	1
A8YPR6	51	WLAPDAPPLEQKWLAPDAPPL	1
A8YPR6	63	WLAPDAPPLEQKWLAPAAPPL	1
A8YPR6	75	WLAPAAPPLEQKWLAPDAPPM	1
A8YPR6	87	WLAPDAPPMEQKWLAPDAPPM	1
A8YPR6	123	WLAPDAPPMEQKWLAPDAAPL	1
A8YPR6	135	WLAPDAAPLEQKWLAPDAPPM	1
A8YPR6	159	WLAPDAPPMEQKWQPQIPSLM	1
P22006	23	LLERQAAVVGQYGGTKGHFQS	1
Q5D230	18	CLVIMASTSAQQCGDETCGAG	1
Q5D233	19	FLVIMASTFAQKCGDQVCGAG	1
P01359	22	PAGAVCLTGAQKPAACRCSRQ	1
P01831	20	LLSVLQVSRGQKVTSLTACLV	1
P01830	20	LLSVLQMSRGQRVISLTACLV	1
Q9U8W8	24	IGQKYGLTSSQNKELCDVTSS	1
P01150	154	WFSDVPQVKRQHPGRRSFPWM	1
P01150	172	PWMESDVTKRQHPGRRFIDPE	1
Q75WH4	44	IQPLKESEERQFCGTNGKPCV	1
O15240	310	GLAQVEAGRRQAEATRQAAAQ	1
P20156	180	RDFSPSNAKRQQETAAAETET	1
P15167	191	KASDLNLNPDQQNLPQRYIEL	1
Q6T271	258	VSTPVYGNVLQNSPHPCCDPV	1
P83512	192	KASQSNLTPEQQRFSPRYIEL	1
P0C7B0	192	ASQLNLTPEQQRYNPFRFVEL	1
O64392	22	LCAAAAAATAQQATNVRATYH	1
P33559	26	HVLSEPIEPRQASVSIDSKFK	1
P23360	27	AAASPILEERQAAQSVDQLIK	1
O43097	32	AGNATELEKRQTTPNSEGWHD	1
P25311	21	LLLLLGPAVPQENQDGRYSLT	1
Q62005	21	LLAAAPLRLGQRLHLEPGFEY	1
O54766	21	LLVAAPLRLGQHLHLKPGFQY	1
P21754	23	LWGSTELCYPQPLWLLQGGAS	1
P10761	23	LCGGPELCNSQTLWLLPGGTP	1
P42098	23	LWGGTELCSPQPVWQDEGQRL	1
P97708	23	LCGGPELCYPQTQWLLPGGTP	1
A0S865	95	KGCAKTCPTAQPGESVQCCNT	2
A0S865	101	CPTAQPGESVQCCNTPKCNDY	2
A8CL69	153	KDQEELYTEEQIYLPLFASRL	2
A8YPR6	241	LMRDLRPDGKQASQKWGRLVD	2
A8YPR6	35	PLPQRQPHHIQPMEQKWLAPD	2
A8YPR6	171	WQPQIPSLMEQRQLSSGGTTA	2
A8YPR6	164	APPMEQKWQPQIPSLMEQRQL	2
A8YPR6	28	ALSLDGKPLPQRQPHHIQPME	2
A8YPR9	57	QQKWLDPPIPQQQKWLDPPIP	2
A8YPR9	113	QKWLNPPIPQQQKWLNPPIPQ	2
A8YPR9	223	QKWLNPPIPQQQKWQRPLQPE	2
A8YPR9	245	PSLMELHQERQKQGRMMHHDE	2
A8YPR9	267	PGDAAEGPRRQKKEPGKPEGN	2
A8YPR9	112	QQKWLNPPIPQQQKWLNPPIP	2
A8YPR9	227	NPPIPQQQKWQRPLQPEVPSL	2
A8YPR9	91	QKWLNPPIPQQQKWLDPPIPQ	2
A8YPR9	79	QQKWLDPPIPQQQKWLNPPIP	2
A8YPR9	58	QKWLDPPIPQQQKWLDPPIPQ	2
B3RFR8	23	FLVALKPTGTQAQIVDCWETW	2
O02826	82	IPTGYDTNKCQKILNKKTCTY	2
O02826	28	CNSQCYFIPNQSLKPNECQDL	2
O02826	36	PNQSLKPNECQDLKGVSHPLN	2
O05542	271	PTWGKNGAWKQQGGGGTVWDS	2
O05542	94	WHYDLDTNRGQEGTPLIVNGV	2
O05542	561	NGNDLYSFPAQSAIIAPPVTY	2
O05542	746	VPNDQFLNVPQSTADVPTADH	2
O05542	537	LLATAGNVIFQGLANGEFHAY	2
O05542	650	ARQKDGYFMYQTFCSACHGDN	2
O05542	740	RENSTGVPNDQFLNVPQSTAD	2
O05542	450	KTKLVYIPAQQIPLLYDGQKG	2
O05542	348	MDEWDYTSVQQIMTLDMPVNG	2
O05542	187	WSVYTIPKEAQLGHQRSYTVD	2
O05542	191	TIPKEAQLGHQRSYTVDGAPR	2
O05542	577	PPVTYTANGKQYVAVEVGWGG	2
O05542	707	DRFDTSMTPEQIEDIRNFIVK	2
O05542	334	PDTGKYVWHFQETPMDEWDYT	2
O05544	85	GLSEKYKATEQTVGNFDYALG	2
O05544	130	AACHAAVKAAQPML-------	2
O15240	400	AEAEEAERARQNALLFAEEED	2
O15240	556	FPNYIRPRTLQPPSALRRRHY	2
O15240	103	PASPPAPSGSQQGPEEEAAEA	2
O15240	338	ASDLLLQYLLQGGARQRGLGG	2
O15240	316	AGRRQAEATRQAAAQEERLAD	2
O15240	507	APAPTHVRSPQPPPPAPAPAR	2
O15240	598	EEAEAEERRLQEQEELENYIE	2
O15240	122	EALLTETVRSQTHSLPAPESP	2
O15240	320	QAEATRQAAAQEERLADLASD	2
O15240	352	RQRGLGGRGLQEAAEERESAR	2
O15240	582	PSRHYPGREAQARRAQEEAEA	2
O15240	230	RAPLPPPAPSQFQARMPDSGP	2
O15240	303	GERLLQQGLAQVEAGRRQAEA	2
O43097	167	PSIDGTQTFDQYWSVRQDKRT	2
O43097	173	QTFDQYWSVRQDKRTSGTVQT	2
O43097	55	YYSWWSDGGAQATYTNLEGGT	2
O54766	460	TPSASPFEQPQWPILSDGCPF	2
O54766	122	VLPNGRVDTAQDVTLICPKPD	2
O54766	38	GFQYSYDCGVQGMQLLVFPRP	2
O54766	328	VPLTLCGTAIQVVGKQLVYEN	2
O54766	347	ENQLVSNIEVQTGPQGSITRD	2
O54766	446	TDPGLALMLHQCWATPSASPF	2
O54766	200	EPGPVGPTVPQSQWGTLGSWE	2
O54766	81	ICYHWVISEAQKPAVFSADYK	2
O54766	246	MVKGSSEEACQQAGCCYDNTK	2
O54766	50	MQLLVFPRPNQTIQFKVLDEF	2
O54766	53	LVFPRPNQTIQFKVLDEFGNR	2
O54766	30	GQHLHLKPGFQYSYDCGVQGM	2
O54766	594	SGSRPLLWVLQLLALTLVLGD	2
O54766	247	VKGSSEEACQQAGCCYDNTKE	2
O54766	351	VSNIEVQTGPQGSITRDGVFR	2
O54766	41	YSYDCGVQGMQLLVFPRPNQT	2
O54766	333	CGTAIQVVGKQLVYENQLVSN	2
O54766	99	DYKGCHVLEKQDGRFHLRVFI	2
O54766	423	GSDYPLVRLLQEPVYIEVRLL	2
O55232	80	PGPPGLQGRLQRLLQANGNHA	2
O55232	84	GLQGRLQRLLQANGNHAAGIL	2
O55232	41	DAQPLPDCCRQKTCSCRLYEL	2
O64392	132	KIDTNGIGYQQGHLNVNYQFV	2
O64392	98	LQVTNPATGAQITARIVDQCA	2
O64392	81	AFCGPAGAHGQASCGKCLQVT	2
O64392	106	GAQITARIVDQCANGGLDLDW	2
O64392	23	CAAAAAATAQQATNVRATYHY	2
O64393	83	AFCGPAGAHGQAACGKCLRVT	2
O64393	100	LRVTNPATGAQITARIVDQCA	2
O77801	74	DRELLRWLEGQHLLHGLMASG	2
P00091	37	DAKAGEAVFKQCMTCHRADKN	2
P00091	111	KFLTDKGKADQAVGVTKMTFK	2
P00096	137	NQADVVAFLAQNSPDAGGDGE	2
P00096	42	FNKCKACHMIQAPDGTDIIKG	2
P00433	137	CADLLTIAAQQSVTLAGGPSW	2
P00433	177	NLPAPFFTLPQLKDSFRNVGL	2
P00433	158	RVPLGRRDSLQAFLDLANANL	2
P00433	270	DNKYYVNLEEQKGLIQSDQEL	2
P00433	275	VNLEEQKGLIQSDQELFSSPN	2
P00593	26	QAGLNSRALWQFNGMIKCKIP	2
P00593	76	CCQTHDNCYKQAKKLDSCKVL	2
P00687	123	VINHMCGVGAQAGQSSTCGSY	2
P00687	126	HMCGVGAQAGQSSTCGSYFNP	2
P00687	167	RTASGGIENYQDAAQVRDCRL	2
P00687	56	YLAPNGFAGVQVSPPNENIVV	2
P00687	239	LHNLNTKWFSQGSRPFIFQEV	2
P00687	171	GGIENYQDAAQVRDCRLSGLL	2
P00687	247	FSQGSRPFIFQEVIDLGGEAV	2
P00687	22	FCWAQYDPHTQYGRTAIIHLF	2
P00687	419	MVAFRNVVNGQPFANWWDNDS	2
P00687	364	MSSYYWPRNFQNGKDVNDWVG	2
P00687	431	FANWWDNDSNQVAFGRGNKGL	2
P00688	244	FSQGSRPFIFQEVIDLGGEAI	2
P00688	428	FSNWWDNNSNQVAFSRGNRGF	2
P00688	314	ALVFVDNHDNQRGHGAGGSSI	2
P00688	402	NDWVCEHRWRQIRNMVAFRNV	2
P00688	453	NDDWALSATLQTGLPAGTYCD	2
P00688	416	MVAFRNVVNGQPFSNWWDNNS	2
P00690	405	NDWVCEHRWRQIRNMVWFRNV	2
P00690	247	FPAGSRPFIFQEVIDLGGEAI	2
P00690	456	NDDWQLSSTLQTGLPGGTYCD	2
P00690	171	GGIESYNDPYQVRDCQLVGLL	2
P00690	450	GFIVFNNDDWQLSSTLQTGLP	2
P00690	20	FGFCWAQYAPQTQSGRTSIVH	2
P00690	431	FANWWANGSNQVAFGRGNRGF	2
P00690	22	FCWAQYAPQTQSGRTSIVHLF	2
P00690	367	YRWARNFVNGQDVNDWIGPPN	2
P00690	56	YLGPKGFGGVQVSPPNENIVV	2
P00690	78	NPSRPWWERYQPVSYKLCTRS	2
P00690	258	EVIDLGGEAIQSSEYFGNGRV	2
P00991	79	NNFKTWDECRQTCGASAMGRP	2
P01001	27	FFSGVFGQGAQVDCAEFKDPK	2
P01021	28	ALSLDGKPVQQWSQGRPPGPP	2
P01021	81	PGPPIPPLVVQQWSQGLPPRP	2
P01021	131	PPPVSPPLLLQPHESPAGGTT	2
P01021	82	GPPIPPLVVQQWSQGLPPRPK	2
P01021	117	PRPKIPPLVVQKWDPPPVSPP	2
P01044	185	LFDLKEVKRAQRQVVSGWNYE	2
P01044	517	EDSTTSSAQTQEKTEETTLSS	2
P01044	422	QDEERDSGKEQGPTHGHGWDH	2
P01044	23	LLPSLTQESSQEIDCNDQDVF	2
P01044	391	PPGFSPFRSVQVMKTEGSTTV	2
P01044	138	TPAEGPVVTAQYECLGCVHPI	2
P01044	541	PGVAITFPDFQDSDLIATVMP	2
P01044	515	SYEDSTTSSAQTQEKTEETTL	2
P01044	91	DCPFQSNKTWQDCDYKDSAQA	2
P01044	569	ESDDDWIPDIQTEPNSLAFKL	2
P01044	468	SHGLGHGHQKQHGLGHGHKHG	2
P01044	466	HGSHGLGHGHQKQHGLGHGHK	2
P01044	52	KYNSENKSGNQFVLYRITEVA	2
P01044	412	SLPHSAMSPVQDEERDSGKEQ	2
P01044	164	DLEPVLRYAIQYFNNNTSHSH	2
P01044	85	YQIKEGDCPFQSNKTWQDCDY	2
P01044	370	EEKVYPTVNCQPLGQTSLMKR	2
P01044	530	TEETTLSSLAQPGVAITFPDF	2
P01044	257	CDLYPVKDFVQPPTRLCAGCP	2
P01045	245	DVKLRISSFSQKCDLYPGEDF	2
P01045	187	DLKEVKRAQKQVVSGWNYEVN	2
P01045	464	HRSHGLGHGHQKQHGLGHGHK	2
P01045	185	LFDLKEVKRAQKQVVSGWNYE	2
P01048	287	LKEALGHSIAQLNAQHNHIFY	2
P01048	53	KYNAELESGNQFVLYRVTEGT	2
P01048	346	TADCETKHLGQSLNCNANVYM	2
P01048	291	LGHSIAQLNAQHNHIFYFKID	2
P01048	330	FIARETNCSKQSKTELTADCE	2
P01048	309	KIDTVKKATSQVVAGVIYVIE	2
P01048	391	GFSPFRLVRVQETKEGTTRLL	2
P01048	422	KARAGPAPDHQAEASTVTP--	2
P01048	370	ENKVVPTVRCQALDMMISRPP	2
P01048	24	LPSLAQEEGAQELNCNDETVF	2
P01048	202	MNYKIIYSIVQTNCSKEDFPS	2
P01048	146	TEEDLCVGCFQPIPMDSSDLK	2
P01076	34	QDATLTKLFQQYDPVCHKPCS	2
P01076	24	VVIAAQDVMAQDATLTKLFQQ	2
P01089	89	LRMPGDENQQQESQQLQQCCN	2
P01089	123	IKYIAEDQIQQGQLHGEESER	2
P01089	219	QSQCRCEGLRQAIEQQQSQGQ	2
P01089	209	RGCCDHLKQMQSQCRCEGLRQ	2
P01089	207	SLRGCCDHLKQMQSQCRCEGL	2
P01089	95	ENQQQESQQLQQCCNQVKQVR	2
P01089	176	IQEQQNLRQCQEYIKQQVSGQ	2
P01089	170	QGCRGQIQEQQNLRQCQEYIK	2
P01089	186	QEYIKQQVSGQGPRRSDNQER	2
P01089	103	QLQQCCNQVKQVRDECQCEAI	2
P01089	136	LHGEESERVAQRAGEIVSSCG	2
P01089	47	SKGEREGSSSQQCRQEVQRKD	2
P01089	160	MRQTRTNPSQQGCRGQIQEQQ	2
P01089	174	GQIQEQQNLRQCQEYIKQQVS	2
P01089	229	QAIEQQQSQGQLQGQDVFEAF	2
P01089	125	YIAEDQIQQGQLHGEESERVA	2
P01089	96	NQQQESQQLQQCCNQVKQVRD	2
P01089	165	TNPSQQGCRGQIQEQQNLRQC	2
P01089	51	REGSSSQQCRQEVQRKDLSSC	2
P01089	92	PGDENQQQESQQLQQCCNQVK	2
P01148	67	ETQRFECTTHQPRSPLRDLKG	2
P01150	59	PERRFLWKDLQRVRGDLGAAL	2
P01150	226	QGTCGQTGLLQLLGDLSRGQE	2
P01150	184	PGRRFIDPELQRSWEEKEGEG	2
P01150	77	AALDSWITKRQHPGKREEEEK	2
P01150	150	FLDSWFSDVPQVKRQHPGRRS	2
P01150	235	LQLLGDLSRGQETLVKQSPQV	2
P01150	216	KRALGHPCGPQGTCGQTGLLQ	2
P01150	241	LSRGQETLVKQSPQVEPWDKE	2
P01150	109	EGGAWRLHKRQHPGRRANQDK	2
P01150	221	HPCGPQGTCGQTGLLQLLGDL	2
P01156	106	FSLEAMLTIYQLQKICHSRAF	2
P01156	71	VCSLINNLNSQAEETGEFHEE	2
P01156	123	SRAFQHWELIQEDILDAGNDK	2
P01170	2	---------MQCIRCPAILAL	2
P01347	157	PELKYLGSDAQSRKKRQSGAL	2
P01347	18	QLLGFWLFLSQPCRARVSEEW	2
P01347	34	VSEEWMDQVIQVCGRGYARAW	2
P01347	137	LEGFKKTFHNQLGEAEDGGPP	2
P01347	59	GASVGRLALSQEEPAPLARQA	2
P01347	114	SEGRAPFPELQQHAPALSDSV	2
P01347	171	KRQSGALLSEQCCHIGCTRRS	2
P01348	105	QELKATLSERQPSLRELQQSA	2
P01348	62	GRTALSLEEPQLETGPPAETM	2
P01348	17	YLLGVWLLLSQLPREIPGQST	2
P01348	95	MMLEFVPNLPQELKATLSERQ	2
P01348	134	EEFKKIILNRQNEAEDKSLLE	2
P01348	170	FRMTLSEKCCQVGCIRKDIAR	2
P01348	112	SERQPSLRELQQSASKDSNLN	2
P01352	2	---------MQRLCAHVLILV	2
P01352	102	FGRRSAEEGDQHP--------	2
P01352	30	EASWKPHSHLQDAPVAPGANR	2
P01352	42	APVAPGANRGQEPLRMNRLGP	2
P01353	30	EASWKPRSRLQDAPSGPGANR	2
P01353	49	NRGLEPHGLDQLGPASHHRRQ	2
P01353	2	---------MQRLCVYVLILA	2
P01354	28	FSEASWKPRSQLQDAPSGPGA	2
P01354	2	---------MQRLCVCVLILA	2
P01354	63	ASHHRWQLGLQGPPQQVADLS	2
P01354	30	EASWKPRSQLQDAPSGPGANG	2
P01354	68	WQLGLQGPPQQVADLSKKQGP	2
P01354	67	RWQLGLQGPPQQVADLSKKQG	2
P01354	102	FGRRSAEDGDQHP--------	2
P01357	59	IGTHFLGGAPQQREANDERRF	2
P01357	138	IGANALGGAPQQREANDERRF	2
P01357	203	GANALGGSPQQREANDERRFA	2
P01357	202	IGANALGGSPQQREANDERRF	2
P01359	60	CFTSGCCFDSQVPGVPWCFKP	2
P01359	32	QKPAACRCSRQDPKNRVNCGF	2
P01359	74	VPWCFKPLPAQESEECVMEVS	2
P01359	3	--------EPQRPAPGHPPPA	2
P01364	19	AVSIAVALLSQAAWSEEVFDD	2
P01579	138	VQRKAIHELIQVMAELSPAAK	2
P01579	90	FKNFKDDQSIQKSVETIKEDM	2
P01579	87	FKLFKNFKDDQSIQKSVETIK	2
P01591	110	ELDNQIVTATQSNICDEDSAT	2
P01591	104	CDPTEVELDNQIVTATQSNIC	2
P01729	58	VTTSNYANWIQEKPDHLFTGL	2
P01830	154	LLLLLSLSFLQATDFISL---	2
P01830	15	ISITLLLSVLQMSRGQRVISL	2
P01831	50	HENNTKDNSIQHEFSLTREKR	2
P01831	32	VTSLTACLVNQNLRLDCRHEN	2
P01831	155	LLLLLSLSLLQALDFISL---	2
P01831	84	TYRSRVTLSNQPYIKVLTLAN	2
P01831	108	KDEGDYFCELQVSGANPMSSN	2
P01831	15	ISVALLLSVLQVSRGQKVTSL	2
P02452	1341	TDGFQFEYGGQGSDPADVAIQ	2
P02452	1452	VAPLDVGAPDQEFGFDVGPVC	2
P02452	421	FPGARGPSGPQGPGGPPGPKG	2
P02452	31	HGQEEGQVEGQDEDIPPITCV	2
P02452	42	DEDIPPITCVQNGLRYHDRDV	2
P02452	23	LAATALLTHGQEEGQVEGQDE	2
P02452	1206	FDFSFLPQPPQEKAHDGGRYY	2
P02453	1303	ETGETCVYPTQPSVAQKNWYI	2
P02453	366	PQGPRGSEGPQGVRGEPGPPG	2
P02453	642	EQGPAGSPGFQGLPGPAGPPG	2
P02453	1089	PVGARGPAGPQGPRGDKGETG	2
P02453	575	GPPGPPGARGQAGVMGFPGPK	2
P02453	1128	PPGPPGSPGEQGPSGASGPAG	2
P02453	198	LPGPPGAPGPQGFQGPPGEPG	2
P02453	1101	PRGDKGETGEQGDRGIKGHRG	2
P02453	1378	HCKNSVAYMDQQTGNLKKALL	2
P02453	618	PAGKDGEAGAQGPPGPAGPAG	2
P02453	23	LAATALLTHGQEEGQEEGQEE	2
P02453	1202	SGGYDLSFLPQPPQEKAHDGG	2
P02453	660	PPGEAGKPGEQGVPGDLGAPG	2
P02453	31	HGQEEGQEEGQEEDIPPVTCV	2
P02453	951	PAGAPGTPGPQGIAGQRGVVG	2
P02453	1334	WYGESMTGGFQFEYGGQGSDP	2
P02453	420	FPGARGPSGPQGPSGPPGPKG	2
P02453	1340	TGGFQFEYGGQGSDPADVAIQ	2
P02453	1350	QGSDPADVAIQLTFLRLMSTE	2
P02453	137	GPPGRDGIPGQPGLPGPPGPP	2
P02453	956	GTPGPQGIAGQRGVVGLPGQR	2
P02453	821	GFAGPPGADGQPGAKGEPGDA	2
P02453	1240	VDTTLKSLSQQIENIRSPEGS	2
P02453	249	RPGERGPPGPQGARGLPGTAG	2
P02453	392	GPAGNPGADGQPGAKGANGAP	2
P02453	456	AKGEPGPTGIQGPPGPAGEEG	2
P02453	1116	IKGHRGFSGLQGPPGPPGSPG	2
P02453	1308	CVYPTQPSVAQKNWYISKNPK	2
P02453	1390	TGNLKKALLLQGSNEIEIRAE	2
P02453	726	APGSQGAPGLQGMPGERGAAG	2
P02453	560	GKTGPPGPAGQDGRPGPPGPP	2
P02453	59	DRDVWKPVPCQICVCDNGNVL	2
P02453	201	PPGAPGPQGFQGPPGEPGEPG	2
P02453	27	ALLTHGQEEGQEEGQEEDIPP	2
P02453	1205	YDLSFLPQPPQEKAHDGGRYY	2
P02465	553	EQGPAGPPGFQGLPGPAGTAG	2
P02465	535	NNGAQGPPGLQGVQGGKGEQG	2
P02465	1264	FMRLLANHASQNITYHCKNSI	2
P02465	862	TAGPPGTPGPQGLLGAPGFLG	2
P02465	529	APGPDGNNGAQGPPGLQGVQG	2
P02465	1068	GPAGKDGRIGQPGAVGPAGIR	2
P02465	1291	TGNLKKAVILQGSNDVELVAE	2
P02465	538	AQGPPGLQGVQGGKGEQGPAG	2
P02465	1039	LPGLAGHHGDQGAPGAVGPAG	2
P02465	1000	AVGPRGPSGPQGIRGDKGEPG	2
P02465	732	GFAGPAGAAGQPGAKGERGTK	2
P02465	1027	LPGLKGHNGLQGLPGLAGHHG	2
P02465	1081	AVGPAGIRGSQGSQGPAGPPG	2
P02465	23	LAVTSCLATCQSLQEATARKG	2
P02465	1323	DGCSKKTNEWQKTIIEYKTNK	2
P02465	109	PPGASGAPGPQGFQGPPGEPG	2
P02465	1143	VDATLKSLNNQIETLLTPEGS	2
P02465	1251	EGVTTKEMATQLAFMRLLANH	2
P02465	1205	FSTGETCIRAQPEDIPVKNWY	2
P02652	100	FVELGTQPATQ----------	2
P02652	58	LMEKVKSPELQAEAKSYFEKS	2
P02652	96	FLSYFVELGTQPATQ------	2
P02652	71	AKSYFEKSKEQLTPLIKKAGT	2
P02652	36	KEPCVESLVSQYFQTVTDYGK	2
P02668	93	AKPAAVRSPAQILQWQVLSNT	2
P02668	28	FLGAQEQNQEQPIRCEKDERF	2
P02668	98	VRSPAQILQWQVLSNTVPAKS	2
P02668	65	RYPSYGLNYYQQKPVALINNQ	2
P02668	66	YPSYGLNYYQQKPVALINNQF	2
P02668	184	IESPPEINTVQVTSTAV----	2
P02670	24	LTLPFLGAQEQNQEQPICCEK	2
P02670	93	AKPVAVRSPAQTLQWQVLPNT	2
P02670	66	YPSYGLNYYQQRPVALINNQF	2
P02670	110	LPNTVPAKSCQDQPTTLARHP	2
P02670	26	LPFLGAQEQNQEQPICCEKDE	2
P02670	135	SFMAIPPKKDQDKTEVPAINT	2
P02670	75	QQRPVALINNQFLPYPYYAKP	2
P02675	283	NTENGGWTVIQNRQDGSVDFG	2
P02675	113	GVLCPTGCQLQEALLQQERPI	2
P02675	389	AGNALMDGASQLMGENRTMTI	2
P02675	423	DGWLTSDPRKQCSKEDGGGWW	2
P02675	111	DLGVLCPTGCQLQEALLQQER	2
P02675	161	LKDLWQKRQKQVKDNENVVNE	2
P02675	362	VKAHYGGFTVQNEANKYQISV	2
P02675	258	GGETSEMYLIQPDSSVKPYRV	2
P02675	156	QYMYLLKDLWQKRQKQVKDNE	2
P02675	286	NGGWTVIQNRQDGSVDFGRKW	2
P02675	146	AVSQTSSSSFQYMYLLKDLWQ	2
P02675	119	GCQLQEALLQQERPIRNSVDE	2
P02727	35	PHEISSKLPTQAGFISTEDPS	2
P02727	107	TILSIAFCIGQLTKKSSLPAQ	2
P02727	68	TMYQHLPDGGQKARQQLVHIF	2
P02727	73	LPDGGQKARQQLVHIFSEPVI	2
P02727	72	HLPDGGQKARQQLVHIFSEPV	2
P02727	61	TRQDPSGTMYQHLPDGGQKAR	2
P02739	83	KVISDARERSQRVTDLFKYGD	2
P02741	157	AEASIILGQEQDSFGGNFEGS	2
P02741	221	EVQGEVFTKPQLWP-------	2
P02741	213	LNWRALKYEVQGEVFTKPQLW	2
P02741	155	VGAEASIILGQEQDSFGGNFE	2
P02746	26	LLLLGLIDISQAQLSCTGPPA	2
P02746	225	KLEQGENVFLQATDKNSLLGM	2
P02746	206	TFCDYAYNTFQVTTGGMVLKL	2
P02751	2272	EKWDRQGENGQMMSCTCLGNG	2
P02751	1690	PDGEEDTAELQGLRPGSEYTV	2
P02751	2309	GKTYHVGEQWQKEYLGAICSC	2
P02751	1845	RTKTETITGFQVDAVPANGQT	2
P02751	38	KSKRQAQQMVQPQSPVAVSQS	2
P02751	1354	QHESTPLRGRQKTGLDSPTGI	2
P02751	487	MYRIGDQWDKQHDMGHMMRCT	2
P02751	1874	DVRSYTITGLQPGTDYKIYLY	2
P02751	952	IPVNLPGEHGQRLPISRNTFA	2
P02751	394	LWCSTTSNYEQDQKYSFCTDH	2
P02751	1741	TQVTPTSLSAQWTPPNVQLTG	2
P02751	349	GVSCQETAVTQTYGGNSNGEP	2
P02751	2118	NASTGQEALSQTTISWAPFQD	2
P02751	895	ENQESTPVVIQQETTGTPRSD	2
P02751	321	DSGVVYSVGMQWLKTQGNKQM	2
P02751	1444	REESPLLIGQQSTVSDVPRDL	2
P02751	257	SKKDNRGNLLQCICTGNGRGE	2
P02751	1038	RLTVGLTRRGQPRQYNVGPSV	2
P02751	1086	PKATGVFTTLQPGSSIPPYNT	2
P02751	548	GHMLNCTCFGQGRGRWKCDPV	2
P02751	64	DNGKHYQINQQWERTYLGNAL	2
P02751	1057	SVSKYPLRNLQPASEYTVSLV	2
P02751	450	RDNMKWCGTTQNYDADQKFGF	2
P02751	992	HGRESKPLTAQQTTKLDAPTN	2
P02751	1658	IKIAWESPQGQVSRYRVTYSS	2
P02751	2035	HPGYDTGNGIQLPGTSGQQPS	2
P02751	1996	IGRKKTDELPQLVTLPHPNLH	2
P02751	2307	DDGKTYHVGEQWQKEYLGAIC	2
P02751	792	PGRKYIVNVYQISEDGEQSLI	2
P02751	1443	GREESPLLIGQQSTVSDVPRD	2
P02751	34	TGASKSKRQAQQMVQPQSPVA	2
P02751	277	EWKCERHTSVQTTSSGSGPFT	2
P02751	1004	TTKLDAPTNLQFVNETDSTVL	2
P02751	2127	SQTTISWAPFQDTSEYIISCH	2
P02751	622	VEVFITETPSQPNSHPIQWNA	2
P02751	1858	AVPANGQTPIQRTIKPDVRSY	2
P02751	629	TPSQPNSHPIQWNAPQPSHIS	2
P02751	1718	DMESQPLIGTQSTAIPAPTDL	2
P02751	206	VVGETWEKPYQGWMMVDCTCL	2
P02751	2049	TSGQQPSVGQQMIFEEHGFRR	2
P02751	2178	YNVIVEALKDQQRHKVREEVV	2
P02751	2048	GTSGQQPSVGQQMIFEEHGFR	2
P02751	1594	PTKTKTAGPDQTEMTIEGLQP	2
P02751	35	GASKSKRQAQQMVQPQSPVAV	2
P02751	1805	LKDTLTSRPAQGVVTTLENVS	2
P02751	875	VTLSDLQPGVQYNITIYAVEE	2
P02751	1626	NPSGESQPLVQTAVTNIDRPK	2
P02751	409	SFCTDHTVLVQTRGGNSNGAL	2
P02751	1656	DSIKIAWESPQGQVSRYRVTY	2
P02751	295	PFTDVRAAVYQPQPHPQPPPY	2
P02751	60	PGCYDNGKHYQINQQWERTYL	2
P02751	586	WEKYVHGVRYQCYCYGRGIGE	2
P02751	2325	AICSCTCFGGQRGWRCDNCRR	2
P02751	807	GEQSLILSTSQTTAPDAPPDT	2
P02751	2147	HPVGTDEEPLQFRVPGTSTSA	2
P02751	1854	FQVDAVPANGQTPIQRTIKPD	2
P02751	835	TSIVVRWSRPQAPITGYRIVY	2
P02751	1154	TPGVEYVYTIQVLRDGQERDA	2
P02751	301	AAVYQPQPHPQPPPYGHCVTD	2
P02751	686	VYEGQLISIQQYGHQEVTRFD	2
P02751	1549	RTEIDKPSQMQVTDVQDNSIS	2
P02751	1217	RITTTPTNGQQGNSLEEVVHA	2
P02751	1603	DQTEMTIEGLQPTVEYVVSVY	2
P02751	1123	IGFKLGVRPSQGGEAPREVTS	2
P02751	234	TCTSRNRCNDQDTRTSYRIGD	2
P02751	1924	TTPNSLLVSWQPPRARITGYI	2
P02751	993	GRESKPLTAQQTTKLDAPTNL	2
P02751	634	NSHPIQWNAPQPSHISKYILR	2
P02751	146	TIANRCHEGGQSYKIGDTWRR	2
P02751	483	NEGVMYRIGDQWDKQHDMGHM	2
P02751	1229	NSLEEVVHADQSSCTFDNLSP	2
P02751	887	NITIYAVEENQESTPVVIQQE	2
P02751	603	GIGEWHCQPLQTYPSSSGPVE	2
P02751	799	NVYQISEDGEQSLILSTSQTT	2
P02751	1622	VYAQNPSGESQPLVQTAVTNI	2
P02751	560	RGRWKCDPVDQCQDSETGTFY	2
P02751	1748	LSAQWTPPNVQLTGYRVRVTP	2
P02751	2359	SYNQYSQRYHQRTNTNVNCPI	2
P02752	57	SSCCYANFTEQLAHSPIIKVS	2
P02752	76	VSNSYWNRCGQLSKSCEDFTK	2
P02752	231	KKLLKFEALQQEEGEERR---	2
P02752	117	TAAIQSVPLCQSFCDDWYEAC	2
P02752	19	FAVITSSTCQQYGCLEGDTHK	2
P02752	111	WIDPRYTAAIQSVPLCQSFCD	2
P02752	220	SMSSSEEHACQKKLLKFEALQ	2
P02752	230	QKKLLKFEALQQEEGEERR--	2
P02752	170	EMYANGTDMCQSMWGESFKVS	2
P02763	89	FLREYQTRQDQCIYNTTYLNV	2
P02763	196	LEKQHEKERKQEEGES-----	2
P02763	100	CIYNTTYLNVQRENGTISRYV	2
P02810	55	ERQGPPLGGQQSQPSAGDGNQ	2
P02810	88	GQQQQGPPPPQGKPQGPPQQG	2
P02810	82	GPPQQGGQQQQGPPPPQGKPQ	2
P02810	57	QGPPLGGQQSQPSAGDGNQDD	2
P02810	152	PPGKPQGPPPQGGRPQGPPQG	2
P02810	70	AGDGNQDDGPQQGPPQQGGQQ	2
P02810	135	PQGPPQQGGHQQGPPPPPPGK	2
P02810	147	GPPPPPPGKPQGPPPQGGRPQ	2
P02810	96	PPQGKPQGPPQQGGHPPPPQG	2
P02810	131	PRGRPQGPPQQGGHQQGPPPP	2
P02810	97	PQGKPQGPPQQGGHPPPPQGR	2
P02810	54	EERQGPPLGGQQSQPSAGDGN	2
P02810	75	QDDGPQQGPPQQGGQQQQGPP	2
P02810	92	QGPPPPQGKPQGPPQQGGHPP	2
P02810	65	QSQPSAGDGNQDDGPQQGPPQ	2
P02810	47	DSEQFIDEERQGPPLGGQQSQ	2
P02810	40	LVISDGGDSEQFIDEERQGPP	2
P02810	157	QGPPPQGGRPQGPPQGQSPQ-	2
P02810	166	PQGPPQGQSPQ----------	2
P02810	81	QGPPQQGGQQQQGPPPPQGKP	2
P02810	136	QGPPQQGGHQQGPPPPPPGKP	2
P02810	126	GHPRPPRGRPQGPPQQGGHQQ	2
P02810	25	SAQDLDEDVSQEDVPLVISDG	2
P02810	76	DDGPQQGPPQQGGQQQQGPPP	2
P02810	80	QQGPPQQGGQQQQGPPPPQGK	2
P02812	42	IAGNPQGAPPQGGNKPQGPPS	2
P02812	119	RSPRSPPGKPQGPPPQGGNQP	2
P02812	243	QSARSPPGKPQGPPPQGGNQP	2
P02812	99	PQGPPPPGKPQGPPPQGDKSR	2
P02812	392	PPAGGNPQQPQAPPAGQPQGP	2
P02812	372	PPGKPQGPPQQEGNNPQGPPP	2
P02812	67	PQGPPPQGGNQPQGPPPPPGK	2
P02812	398	PQQPQAPPAGQPQGPPRPPQG	2
P02812	389	GPPPPAGGNPQQPQAPPAGQP	2
P02812	346	PQGPPPPGKPQGPPPQGGSKS	2
P02812	37	ESPSLIAGNPQGAPPQGGNKP	2
P02812	25	SAQNLNEDVSQEESPSLIAGN	2
P02812	165	PPGKPQGPPPQGDNKSRSSRS	2
P02812	181	RSSRSPPGKPQGPPPQGGNQP	2
P02812	407	GQPQGPPRPPQGGRPSRPPQ-	2
P02812	351	PPGKPQGPPPQGGSKSRSARS	2
P02812	367	RSARSPPGKPQGPPQQEGNNP	2
P02812	233	GPPPQGDNKSQSARSPPGKPQ	2
P02812	416	PQGGRPSRPPQ----------	2
P02812	69	GPPPQGGNQPQGPPPPPGKPQ	2
P02812	84	PPGKPQGPPPQGGNKPQGPPP	2
P02812	58	QGPPSPPGKPQGPPPQGGNQP	2
P02812	378	GPPQQEGNNPQGPPPPAGGNP	2
P02812	289	PPGKPQGPPPQGGSKSRSSRS	2
P02814	39	PYPPGPLAPPQPFGPGFVPPP	2
P02814	78	GPGIFPPPPPQP---------	2
P02876	149	LGSEFCGGGCQSGACSTDKPC	2
P02876	33	ATAQAQRCGEQGSNMECPNNL	2
P02876	106	FGAEYCGAGCQGGPCRADIKC	2
P02876	26	VFLAFAAATAQAQRCGEQGSN	2
P02876	90	ATCPNNHCCSQYGHCGFGAEY	2
P02876	192	IGPGYCGAGCQSGGCDAVFAG	2
P02945	88	GLTMVPFGGEQNPIYWARYAD	2
P03950	43	FLTQHYDAKPQGRDDRYCESI	2
P03950	141	CENGLPVHLDQSIFRRP----	2
P03950	36	DNSRYTHFLTQHYDAKPQGRD	2
P03950	101	ENLRISKSSFQVTTCKLHGGS	2
P04090	111	TLSEMQPALPQLQQHVPVLKD	2
P04090	18	HLLGVCLLLNQFSRAVADSWM	2
P04284	156	NYDPVGNWIGQRPY-------	2
P04284	29	FHSCEAQNSPQDYLAVHNDAR	2
P04284	41	YLAVHNDARAQVGVGPMSWDA	2
P04284	93	GGDFTGRAAVQLWVSERPSYN	2
P04284	108	ERPSYNYATNQCVGGKKCRHY	2
P04403	115	QQEEMQPRGEQMRRMMRLAEN	2
P04403	47	QEECREQMQRQQMLSHCRMYM	2
P04403	106	GLRMMMMRMQQEEMQPRGEQM	2
P04403	48	EECREQMQRQQMLSHCRMYMR	2
P04403	60	LSHCRMYMRQQMEESPYQTMP	2
P04403	105	EGLRMMMMRMQQEEMQPRGEQ	2
P04745	171	GDIENYNDATQVRDCRLSGLL	2
P04745	405	NDWVCEHRWRQIRNMVNFRNV	2
P04745	78	NPFRPWWERYQPVSYKLCTRS	2
P04745	23	CWAQYSSNTQQGRTSIVHLFE	2
P04745	317	ALVFVDNHDNQRGHGAGGASI	2
P04745	56	YLAPKGFGGVQVSPPNENVAI	2
P04745	22	FCWAQYSSNTQQGRTSIVHLF	2
P04745	419	MVNFRNVVDGQPFTNWYDNGS	2
P04957	47	PFNGYNSGFWQKADGYSNGNM	2
P04957	180	NAYHTYAFDWQPNSIKWYVDG	2
P04957	147	EFLGKDTTKVQFNYYTNGAGN	2
P04963	180	DYADMNEIRLQRESLSNELDF	2
P04963	311	LLATNAPYYAQDPTLGPNDKR	2
P04963	137	DHSFSRKDYKQGVANSNDFID	2
P05090	89	QELRADGTVNQIEGEATPVNL	2
P05090	79	MENGKIKVLNQELRADGTVNQ	2
P05090	34	HLGKCPNPPVQENFDVNKYLG	2
P05107	404	NQPRGDCDGVQINVPITFQVK	2
P05107	424	KVTATECIQEQSFVIRALGFT	2
P05107	516	CSGLGDCVCGQCLCHTSDVPG	2
P05107	651	KNCSAACPGLQLSNNPVKGRT	2
P05107	484	TGYIGKNCECQTQGRSSQELE	2
P05107	746	RRFEKEKLKSQWNNDNPLFKS	2
P05107	440	ALGFTDIVTVQVLPQCECRCR	2
P05107	613	CHSGYQLPLCQECPGCPSPCG	2
P05107	95	AETQEDHNGGQKQLSPQKVTL	2
P05107	395	FCSNGVTHRNQPRGDCDGVQI	2
P05107	532	SDVPGKLIYGQYCECDTINCE	2
P05107	491	CECQTQGRSSQELEGSCRKDN	2
P05107	101	HNGGQKQLSPQKVTLYLRPGQ	2
P05451	3	--------MAQTSSYFMLISC	2
P05451	78	NSGNLVSVLTQAEGAFVASLI	2
P05451	26	FLSQSQGQEAQTELPQARISC	2
P05451	19	MLISCLMFLSQSQGQEAQTEL	2
P05451	147	CVSLTSSTGFQKWKDVPCEDK	2
P05451	31	QGQEAQTELPQARISCPEGTN	2
P05451	65	ETWVDADLYCQNMNSGNLVSV	2
P07223	65	LVDFACSSSNQPAMVKRNAET	2
P07223	120	MKPCTLSELRQYCP-------	2
P07360	170	SVLSGFEQRVQEAHLTEDQIF	2
P07360	193	PKYGFCEAADQFHVLDEVRR-	2
P07360	167	VSDSVLSGFEQRVQEAHLTED	2
P07360	178	RVQEAHLTEDQIFYFPKYGFC	2
P07360	133	VHVVVAETDYQSFAVLYLERA	2
P07360	66	VGSACRFLQEQGHRAEATTLH	2
P07360	24	LAAGSLGQKPQRPRRPASPIS	2
P07360	80	AEATTLHVAPQGTAMAVSTFR	2
P07490	89	LERLIEEEAGQKKM-------	2
P07982	28	GAVAQQTVWGQCGGIGWSGPT	2
P07982	207	YARWNGGIIGQGGPTNAQFTS	2
P07982	341	AFSPLATWLRQNNRQAILTET	2
P07982	372	DMCQQIQYLNQNSDVYLGYVG	2
P07982	365	NVQSCIQDMCQQIQYLNQNSD	2
P07982	253	VNINTWAATVQEVVTAIRNAG	2
P07982	178	LDSTSISKYDQLVQGCLSLGA	2
P07982	221	TNAQFTSLWSQLASKYASQSR	2
P07982	293	ISDGSAAALSQVTNPDGSTTN	2
P07982	137	GSNNYPDGIGQMQHFVNEDGM	2
P07982	157	MTIFRLPVGWQYLVNNNLGGN	2
P07982	366	VQSCIQDMCQQIQYLNQNSDV	2
P07982	361	TGGGNVQSCIQDMCQQIQYLN	2
P08306	265	YMPIVVKAVSQEKYEAWLAGA	2
P08306	221	AWTIPAFAVKQDAVPGRIAQL	2
P08306	60	QPASSPLAHDQQWLDHFVLYI	2
P08306	61	PASSPLAHDQQWLDHFVLYII	2
P08306	237	RIAQLWFSVDQEGVYFGQCSE	2
P08306	244	SVDQEGVYFGQCSELCGINHA	2
P08379	50	DPMAFLYRLIQIEARKLAGCS	2
P08723	87	FLLEDGEHVTQVSGTRKLCLT	2
P08723	56	LTVIDLIKGIQLRFGGNWSDV	2
P08723	38	YFYVAGEEHGQLRGIRIFLTV	2
P08878	49	SYGCYCGAGGQGWPQDASDRC	2
P08878	132	KYLQFSPENCQGESQPC----	2
P08878	53	YCGAGGQGWPQDASDRCCFEH	2
P08947	47	SDDLSKRNVLQRQLWAVGSFM	2
P08948	47	SDDLSKRNVLQRQLWAVGSLM	2
P09113	160	LQLAPYGNYYQSLGADESLRR	2
P09113	118	SLSGGSAPRNQISPKLSELKT	2
P09113	151	DEMFADSSALQLAPYGNYYQS	2
P09465	99	QTQFEGNNIFQPLYITSDKIF	2
P09465	91	YLKGNGTYQTQFEGNNIFQPL	2
P09465	120	FTNKNMDRAGQETNMIVVAGK	2
P0C7B0	17	VTICLAAFPYQGSSIILESGN	2
P0C7B0	450	SQCGHGDCCEQCKFSKSGTEC	2
P0C7B0	568	RLYCKDNSPGQNNPCKMFYSN	2
P0C7B0	319	CHPKRSVGIVQDYSPINLVLS	2
P0C7B0	191	KASQLNLTPEQQRYNPFRFVE	2
P0C7B0	510	YNGNCPIMYHQCYALWGADVY	2
P0C7B0	288	LLTRKKHDNAQLLTAIDFNGP	2
P0C7B0	75	PVVLHLGKNKQLFSKDYSETH	2
P0C7B0	476	ECDPAEHCTGQSSECPADVFH	2
P0C7B0	184	ESYEPIKKASQLNLTPEQQRY	2
P10282	82	GFDFPVDGPYQEFPIKSGGVY	2
P10282	40	TCGSTNYSASQVRAAANAACQ	2
P10419	274	EDQGRFGREDQGRFGRELQGR	2
P10419	234	EFQGRFGREDQGRFGREDQGR	2
P10419	242	EDQGRFGREDQGRFGREDQGR	2
P10419	356	FGREDLAKEDQGRFGREDIAE	2
P10419	16	YVTILLTVLVQVLTSDAKATN	2
P10419	202	ELQGRFGRELQGRFGREAQGR	2
P10419	403	VIDIESDPKPQTRFRDGKDMQ	2
P10419	343	FGREDLAKEDQGRFGREDLAK	2
P10419	218	EAQGRFGRELQGRFGREFQGR	2
P10419	330	EDQGRFGREDQGRFGREDLAK	2
P10419	46	KERSLSDDAPQFWKGRFSRSE	2
P10419	210	ELQGRFGREAQGRFGRELQGR	2
P10419	120	QFWKGRFSDPQFWKGRFSDGT	2
P10419	60	GRFSRSEEDPQFWKGRFSDPQ	2
P10419	156	SFEDQPDSEAQFWKGRFARTS	2
P10419	413	QTRFRDGKDMQEKRKVEKKDK	2
P10673	118	QKICHSRAFQQWELIQEDVLD	2
P10673	108	LEAMLTIYQLQKICHSRAFQQ	2
P10761	375	PLIFLGKANDQTVEGWTASAQ	2
P10761	202	GEVAHLQAEVQTGSHLPLQLF	2
P10761	144	EVPIECRYPRQGNVSSHPIQP	2
P10761	308	NKACSFNKTSQSWLPVEGDAD	2
P10761	67	RDLFGTGKLVQPGDLTLGSEG	2
P10761	94	VDTDVVRFNAQLHECSSRVQM	2
P10761	343	SSQFQIHGPRQWSKLVSRNRR	2
P11218	364	WFDNTPSSEFQRIQMRVAA--	2
P11218	286	FKTALWFWMSQHDNKPSCHDI	2
P11218	141	NVVVTEPLFDQMFSHRKDCPS	2
P11218	192	EVAAFLAHISQATSGERSDVE	2
P11218	243	GKKYSPRGPIQLTHNFNYGLA	2
P11218	367	NTPSSEFQRIQMRVAA-----	2
P11916	121	TNYICVKCENQYPVHFAGIGR	2
P11916	29	LSLSQNWATFQQKHIINTPII	2
P11916	89	NMNVLSTTRFQLNTCTRTSIT	2
P12273	5	------MRLLQLLFRASPATL	2
P12273	59	NDEVTAVLAVQTELKECMVVK	2
P13487	40	TTSKECWSVCQRLHNTSRGKC	2
P13500	80	VAKEICADPKQKWVQDSMDHL	2
P13500	20	LLLIAATFIPQGLAQPDAINA	2
P13500	84	ICADPKQKWVQDSMDHLDKQT	2
P13500	95	DSMDHLDKQTQTPKT------	2
P13562	44	RNTEHLVESFQEMGKEVDQMA	2
P13605	35	HWWFQFLRNQQSTYDDPYDPY	2
P13605	121	YFQNNQISSIQEGVFDNATGL	2
P13605	213	TALYLHHNEIQEVGSSMKGLR	2
P13605	306	LELDLSYNQLQKIPPVSTNLE	2
P13605	2	---------MQWASILLLAGL	2
P13605	34	SHWWFQFLRNQQSTYDDPYDP	2
P13605	113	VPSRMKYVYFQNNQISSIQEG	2
P13605	187	SLRELHLDHNQISRVPNNALE	2
P13605	116	RMKYVYFQNNQISSIQEGVFD	2
P13605	321	VSTNLENLYLQGNRINEFSIS	2
P13605	70	GPAYAYGSPPQPEPRDCPQEC	2
P13684	61	IAKVGLQGLMQPKREAMLRSA	2
P13684	87	IGTLTSKRIKQG---------	2
P13684	57	TLGKIAKVGLQGLMQPKREAM	2
P13688	279	YSWLINGTFQQSTQELFIPNI	2
P13688	364	GISIRWFFKNQSLPSSERMKL	2
P13688	137	SDLVNEEATGQFHVYPELPKP	2
P13688	78	YKGERVDGNRQIVGYAIGTQQ	2
P13688	218	NDTGPYECEIQNPVSANRSDP	2
P13688	505	TLNFEAQQPTQPTSASPSLTA	2
P13688	406	CEVFNPISKNQSDPIMLNVNY	2
P13688	268	SCYAASNPPAQYSWLINGTFQ	2
P13688	183	DTTYLWWINNQSLPVSPRLQL	2
P13688	463	HFGKTGRASDQRDLTEHKPSV	2
P13688	282	LINGTFQQSTQELFIPNITVN	2
P13688	110	TIYPNASLLIQNVTQNDTGFY	2
P13688	192	NQSLPVSPRLQLSNGNRTLTL	2
P13688	501	VTYSTLNFEAQQPTQPTSASP	2
P13688	16	APLHRVRVPWQGLLLTASLLT	2
P13688	502	TYSTLNFEAQQPTQPTSASPS	2
P13744	32	QIEQQSPWEFQGSEVWQQHRY	2
P13744	39	WEFQGSEVWQQHRYQSPRACR	2
P13744	43	GSEVWQQHRYQSPRACRLENL	2
P13744	464	REEAQRLKYGQQEMRVLSPGR	2
P13744	190	VFADTRNVANQIDPYLRKFYL	2
P13744	206	RKFYLAGRPEQVERGVEEWER	2
P13744	385	ARVQVVDNFGQSVFDGEVREG	2
P13744	173	GVSHWMYNRGQSDLVLIVFAD	2
P13744	38	PWEFQGSEVWQQHRYQSPRAC	2
P13744	129	IAIPGCAETYQTDLRRSQSAG	2
P13744	112	SNAPKLIFVAQGFGIRGIAIP	2
P13744	136	ETYQTDLRRSQSAGSAFKDQH	2
P13744	396	SVFDGEVREGQVLMIPQNFVV	2
P13744	25	FINGCLSQIEQQSPWEFQGSE	2
P13744	265	GEDDERDRIVQVDEDFEVLLP	2
P13744	340	ANYHTLPILRQVRLSAERGVL	2
P13744	145	SQSAGSAFKDQHQKIRPFREG	2
P13744	465	EEAQRLKYGQQEMRVLSPGRS	2
P14210	644	LYIMGNEKCSQHHRGKVTLNE	2
P14210	150	VSITKSGIKCQPWSSMIPHEH	2
P14210	13	VTKLLPALLLQHVLLHLLLLP	2
P14210	563	VHGRGDEKCKQVLNVSQLVYG	2
P14210	332	NGIPCQRWDSQYPHEHDMTPE	2
P14210	309	PLETTECIQGQGEGYRGTVNT	2
P14210	327	VNTIWNGIPCQRWDSQYPHEH	2
P14210	405	NGKNYMGNLSQTRSGLTCSMW	2
P14210	389	QIPNCDMSHGQDCYRGNGKNY	2
P14448	345	SSDGSDCSHLQGGREGSTYHF	2
P14448	143	ELRRRIVTLKQRVATQVNRIK	2
P14448	688	YGGGWWYNSCQAANLNGIYYP	2
P14448	512	YNGKDCDDIRQKHTSGAKSGI	2
P14448	475	RETSEQLGGVQHDQSAEDTPD	2
P14448	259	MSAFNNIKQMQVVLERPETDH	2
P14448	156	ATQVNRIKALQNSIQEQVVEM	2
P14448	79	RMQGIIDDTDQNYSQRIDNIR	2
P14448	247	HFKLKPSPEMQAMSAFNNIKQ	2
P14448	478	SEQLGGVQHDQSAEDTPDFKA	2
P14448	96	DNIRQQLADSQNKYKTSNRVI	2
P14448	657	EEGSEYTSHAQMQFSTFDRDQ	2
P14448	427	EEEEDDFGGLQPSGFAAGSAS	2
P14448	540	SNKVLSVYCDQETTLGGWLLI	2
P14448	551	ETTLGGWLLIQQRMDGSVNFN	2
P14448	206	GYDNIQKHLTQASSIDMHPDF	2
P14448	201	QVDKEGYDNIQKHLTQASSID	2
P14448	257	QAMSAFNNIKQMQVVLERPET	2
P14448	71	GTKCPSCCRMQGIIDDTDQNY	2
P14530	56	AVQPKYEDAMQYEFKVNGEPV	2
P14530	196	YLTPEQQRFPQRYIELAIVVD	2
P14530	386	YQTFLTNSKPQCIINAPLRTD	2
P14530	280	GDWRETVLLKQKDHDHAQLLT	2
P14530	436	AATCKLRPGAQCADGLCCDQC	2
P14530	259	VWSEKDLITMQAVAPTTARLF	2
P14530	377	LFSDCSKDYYQTFLTNSKPQC	2
P14530	226	NFKKIRKRVHQMVNNINEMYR	2
P14530	132	CDGLKGYFKLQGETYLIEPLE	2
P14667	118	QDGIAESFRKQAEANLRLGDS	2
P14667	242	GLTRFSGIGNQATVGGYSTLF	2
P14667	108	HGLGASVTKSQDGIAESFRKQ	2
P14667	206	DASVFRSDVRQNNGFNFQKTG	2
P14667	96	NVLRGATVGVQGHGLGASVTK	2
P14667	213	DVRQNNGFNFQKTGGMLDYSH	2
P15167	48	KVTALPKGAVQPKYEDAMQYE	2
P15167	56	AVQPKYEDAMQYELKVNGEPV	2
P15167	255	TDLEIWSNEDQINIQSASSDT	2
P15167	387	YERFLKQYKPQCILNKPLRID	2
P15167	171	DEAPKMCGVTQNWESYEPIKK	2
P15247	75	TTPCYREGLLQLTNATQKSRL	2
P15247	138	LLGTFQKTEMQRQKSRP----	2
P15247	81	EGLLQLTNATQKSRLLPVFHR	2
P15247	133	SFLKSLLGTFQKTEMQRQKSR	2
P15247	140	GTFQKTEMQRQKSRP------	2
P15468	4	-------MALQRTHVLLLLLL	2
P15468	39	QDRMYQRFLRQHVDPDATGGN	2
P15468	58	GNDAYCNLMMQRRKMTSHYCK	2
P16225	89	PVKGQDLVKSQDPVKAELPDI	2
P16225	77	PVKGQDPVKGQDPVKGQDLVK	2
P16225	65	LDIGQDPVKGQDPVKGQDPVK	2
P16225	59	PVKVEILDIGQDPVKGQDPVK	2
P16225	131	PDKVQDPVKAQPAVPGRFLLS	2
P16225	119	PVEGQDPVNAQLPDKVQDPVK	2
P16225	113	VVKGHEPVEGQDPVNAQLPDK	2
P16276	336	LVPDPGCHYDQVIEINLSELK	2
P16276	12	APYSLLVTRLQKALGVRQYHV	2
P16276	780	SALNRMKELQQK---------	2
P16276	402	DMGRSAAVAKQALAHGLKCKS	2
P16276	545	AEFDPGQDTYQHPPKDSSGQR	2
P16276	413	ALAHGLKCKSQFTITPGSEQI	2
P16276	563	GQRVDVSPTSQRLQLLEPFDK	2
P17573	370	YAKVPYITGNQEDEGTILAPV	2
P17573	534	MYTDSGKEMLQIHMIGNSMRT	2
P17573	448	IAAIFTDLLFQSPRRVMLNAT	2
P17573	434	RTGILNALTPQFKRIAAIFTD	2
P17573	115	NLRGPLYDMAQGSVSMNEDCL	2
P17573	320	SKSSDVLHSAQNSYDLKDLFG	2
P17573	521	HDPNVGTNLKQWDMYTDSGKE	2
P17573	245	ESAGAMSVAHQLVAYGGDNTY	2
P17573	470	DVNRWTYLATQLHNLVPFLGT	2
P17573	69	KHPQPFTGSYQGLKANDFSSA	2
P17573	259	YGGDNTYNGKQLFHSAILQSG	2
P17573	82	KANDFSSACMQLDPGNAISLL	2
P17573	209	EGNTNAGLHDQRKGLEWVSDN	2
P17573	174	GYVKESVEMGQPVVFVSINYR	2
P17681	46	FMTRLRRQVAQMHIWRAVNHD	2
P18656	58	LMEKVKSPELQAQAKAYFEKS	2
P18998	132	KYLRFSPENCQGESQPC----	2
P18998	100	VCGGDDPCGTQICECDKAAAI	2
P19400	110	SVLGNKLFIDQKYVRDLTAKD	2
P19400	169	PPPPPSFCTVQ----------	2
P19400	39	GPFICTVKDNQVFVANLPWTM	2
P19400	89	CTKPPPFCGPQDMKMFNFVGC	2
P19427	54	QGFSYQCPHGQVVVAVRSIFN	2
P19427	44	SDDGWVNLNRQGFSYQCPHGQ	2
P19427	49	VNLNRQGFSYQCPHGQVVVAV	2
P19427	129	YFESVLDREWQFYCCRYSKRC	2
P19427	72	IFNKKEGSDRQWNYACMPTPQ	2
P19483	258	AIGQKRSTVAQLVKRLTDADA	2
P19483	459	FGSDLDAATQQLLSRGVRLTE	2
P19483	286	SATASDAAPLQYLAPYSGCSM	2
P19483	439	VAGTMKLELAQYREVAAFAQF	2
P19483	392	PTNVISITDGQIFLETELFYK	2
P19483	206	VDSLVPIGRGQRELIIGDRQT	2
P19483	475	VRLTELLKQGQYSPMAIEEQV	2
P19483	448	AQYREVAAFAQFGSDLDAATQ	2
P19483	215	GQRELIIGDRQTGKTSIAIDT	2
P19483	458	QFGSDLDAATQQLLSRGVRLT	2
P19483	520	AFLSHVISQHQALLSKIRTDG	2
P19483	518	ENAFLSHVISQHQALLSKIRT	2
P19483	484	GQYSPMAIEEQVAVIYAGVRG	2
P19483	251	KLYCIYVAIGQKRSTVAQLVK	2
P19483	190	IPRISVREPMQTGIKAVDSLV	2
P19483	317	ALIIYDDLSKQAVAYRQMSLL	2
P19660	4	-------METQRASLSLGRCS	2
P19660	128	DQFDINCNELQSVRFRPPIRR	2
P19660	44	YREAVLRAVDQFNERSSEANL	2
P19661	106	CDFKENGLVKQCVGTITLDQS	2
P19661	95	CPRTSPQPPEQCDFKENGLVK	2
P19661	128	DLFDLNCNELQSVRRIRPRPP	2
P19661	115	KQCVGTITLDQSDDLFDLNCN	2
P19661	91	KETVCPRTSPQPPEQCDFKEN	2
P19708	105	GHGAEDSKADQAANEWGRSGK	2
P19708	83	KVISDARENSQRITDLLRFGD	2
P19708	29	QWYSFVSEAAQGAWDMWRAYS	2
P19806	111	ENCYSNWVFRQCLDDLLLSDV	2
P19806	130	DVIDEYVSNVQMVGK------	2
P19806	65	HSVNKRQVFDQACKGVYDRNL	2
P19872	59	QALLSILNAAQAEVQKLIDCS	2
P19872	63	SILNAAQAEVQKLIDCSRFTS	2
P19872	2	---------MQVRAVLVLAVV	2
P20004	749	TCIIKHPNGTQETILLNHTFN	2
P20004	702	ARIHETNLKKQGLLPLTFADP	2
P20004	133	TIHCDHLIEAQLGGEKDLRRA	2
P20004	422	SQFTITPGSEQIRATIERDGY	2
P20004	12	APYSLLVSRLQKALGARQYHV	2
P20004	109	QDATAQMAMLQFISSGLPKVA	2
P20004	566	VDVSPTSQRLQLLEPFDKWDG	2
P20004	545	AEFDPGQDTYQHPPKDSSGQQ	2
P20004	555	QHPPKDSSGQQVDVSPTSQRL	2
P20004	336	LVPDSGCHYDQLIEINLSELK	2
P20004	402	DMGRSAAVAKQALAHGLQCKS	2
P20004	541	ELPRAEFDPGQDTYQHPPKDS	2
P20004	148	KDLRRAKDINQEVYNFLATAG	2
P20004	583	KWDGRDLEDLQILIKVKGKCT	2
P20004	409	VAKQALAHGLQCKSQFTITPG	2
P20004	99	LRLRPDRVAMQDATAQMAMLQ	2
P20156	371	RENEREEEAEQERRGGGEDEV	2
P20156	273	ETLTPLSKAYQSLSAPFPKVR	2
P20156	69	EVRAARNSEPQDQGELFQGVD	2
P20156	134	QTHSLPASEIQASAVAPPRPQ	2
P20156	584	PARHHPDLEAQARRAQEEADA	2
P20156	346	LQYLLQGGARQRDLGGRGLQE	2
P20156	43	PPPLGSEHNGQVAEDAVSRPK	2
P20156	105	ASPPAVPAGSQQGTPEEAAEA	2
P20156	341	ASDLLLQYLLQGGARQRDLGG	2
P20156	511	APAPTHVRSPQPPPPAPARDE	2
P20156	355	RQRDLGGRGLQETQQERENER	2
P20156	233	RAPLPPSVPSQFQARMSENVP	2
P20156	602	ADAEERRLQEQEELENYIEHV	2
P20156	235	PLPPSVPSQFQARMSENVPLP	2
P20156	558	FPNYIRPRTLQPPASSRRRHF	2
P20156	124	EALLTESVRSQTHSLPASEIQ	2
P20156	358	DLGGRGLQETQQERENEREEE	2
P20156	181	DFSPSNAKRQQETAAAETETR	2
P20164	597	CADGKVCSNRQCVDVNEAYKS	2
P20164	425	ECDCGSPENCQYQCCDAASCK	2
P20164	281	GDWRESVLLKQRSHDCAQLLT	2
P20164	551	KENEKYIPCAQEDVKCGRLFC	2
P20164	132	CNGLKGHFKLQGEMYLIEPLK	2
P20164	379	LFSNCSKAYYQTFLTDHKPQC	2
P20164	171	EEAPKMCGVTQTNWESDEPIK	2
P20164	110	EDHCYYHGRIQNDADSTASIS	2
P20164	288	LLKQRSHDCAQLLTTIDFDGP	2
P20164	254	ALVYLEIWSKQNKITVQSASN	2
P21259	143	KGRFGREGSNQWLKGRFGREA	2
P21259	91	KGRFGRELSDQWLKGRFGREV	2
P21259	130	KGRFGRELSDQWLKGRFGREG	2
P21259	169	EKQNGRGDSDQWLKGRFGREA	2
P21259	195	GGRFGRKDMNQLLAERHGRET	2
P21259	221	KGRFGRQLSDQWLKGRFGREV	2
P21259	251	SRYTGDSTQLQRENNQPIEEL	2
P21259	53	NEKKSIETSDQWLKGRFGREV	2
P21581	264	NEEDNEISMLQQKEREFQEV-	2
P21581	214	AAKSPEDPGLQWTAMALPALI	2
P21581	265	EEDNEISMLQQKEREFQEV--	2
P21754	262	KVPRPGPDTLQFTVDVFHFAN	2
P21754	40	GGASHPETSVQPVLVECQEAT	2
P21754	342	HSRRQPHVMSQWSRSASRNRR	2
P21754	104	VGLHECGNSMQVTDDALVYST	2
P21754	199	TFHLGDAAHLQAEIHTGSHVP	2
P21754	151	RYPRQGNVSSQAILPTWLPFR	2
P21754	29	LCYPQPLWLLQGGASHPETSV	2
P21754	145	EIPIECRYPRQGNVSSQAILP	2
P21754	47	TSVQPVLVECQEATLMVMVSK	2
P21808	87	KRGVVDECCIQPCTLDVLATY	2
P21902	286	GPSSAVLREVQLPIWEHEACR	2
P21902	27	SVVRCSTLSRQRRQFVFPDEE	2
P21902	156	YIKQGGIRSVQCGGALVTNRH	2
P21902	61	KNVLDCRILLQKNDYNLLKES	2
P21902	109	ETTTTERPPKQIPPNLPEVCG	2
P21902	297	LPIWEHEACRQAYEKDLNITN	2
P22006	42	QSSSSGFMLGQKGHLNFGLKG	2
P22006	142	SFGQVKSSESQLKSFGQVKAS	2
P22006	65	EEAAEESIFMQSQHQMFGQDG	2
P22006	174	ASGSQLKSYGQMKSSGSQVKS	2
P22006	307	SQSAQLKSFGQQKSLKGFSQQ	2
P22006	274	GEETQLKSFDQDAQLKSYGQQ	2
P22006	155	SFGQVKASGSQLKSFGQVKAS	2
P22006	284	QDAQLKSYGQQKSQKQSSFSQ	2
P22006	386	GYLAQYRKKLQEQQQQKNFNQ	2
P22006	67	AAEESIFMQSQHQMFGQDGGD	2
P22006	213	ASESQIKSFGQRKSQGGQLQS	2
P22006	409	FFTKGGAGLYQAQLKG-----	2
P22006	350	DLSVQQKSTQQMKTEEDLSQF	2
P22006	69	EESIFMQSQHQMFGQDGGDMA	2
P22006	411	TKGGAGLYQAQLKG-------	2
P22006	368	SQFGQQRQFGQERSQSYKGYL	2
P22006	319	KSLKGFSQQTQQKGFAMDEDL	2
P22006	349	DDLSVQQKSTQQMKTEEDLSQ	2
P22006	289	KSYGQQKSQKQSSFSQVKSQS	2
P22006	277	TQLKSFDQDAQLKSYGQQKSQ	2
P22006	100	VKGAAICRKGQVSQLKSQESQ	2
P22006	103	AAICRKGQVSQLKSQESQIKS	2
P22006	301	SFSQVKSQSAQLKSFGQQKSL	2
P22006	73	FMQSQHQMFGQDGGDMAQTSV	2
P22006	345	QFDDDDLSVQQKSTQQMKTEE	2
P22006	135	SGGSQLKSFGQVKSSESQLKS	2
P22006	308	QSAQLKSFGQQKSLKGFSQQT	2
P22006	390	QYRKKLQEQQQQKNFNQDNFF	2
P22006	294	QKSQKQSSFSQVKSQSAQLKS	2
P22006	362	KTEEDLSQFGQQRQFGQERSQ	2
P22006	122	KSFRQVKSSGQLKSGGSQLKS	2
P22006	148	SSESQLKSFGQVKASGSQLKS	2
P22006	380	RSQSYKGYLAQYRKKLQEQQQ	2
P22006	207	SFGQMKASESQIKSFGQRKSQ	2
P22006	391	YRKKLQEQQQQKNFNQDNFFT	2
P22006	287	QLKSYGQQKSQKQSSFSQVKS	2
P22006	365	EDLSQFGQQRQFGQERSQSYK	2
P22006	85	GGDMAQTSVSQEHTGVKGAAI	2
P22057	182	LTEEDIVFLPQPDKCIQE---	2
P22057	88	NLTSTFLRKNQCETKVMVLQP	2
P22057	35	QGHDTVQPNFQQDKFLGRWYS	2
P22057	21	LVLLGLLGFPQTPAQGHDTVQ	2
P22057	153	FRMATLYSRAQLLKEELKEKF	2
P22057	66	REKKELLFMCQTVVAPSTEGG	2
P22195	307	NLSPLTGTSGQIRTNCRKTN-	2
P22195	273	QLFNGVSTDSQVTAYSNNAAT	2
P22195	262	RNKKGLLHSDQQLFNGVSTDS	2
P22195	197	LSGAHTIGQAQCTAFRTRIYN	2
P22195	220	NIDPTYAKSLQANCPSVGGDT	2
P22195	108	GFEVIDTIKSQVESLCPGVVS	2
P22226	48	VLRAVDQLNEQSSEPNIYRLL	2
P22226	91	KETVCSRTTQQPPEQCDFKEN	2
P22226	141	RITKQPWAPPQAARLCRIVVI	2
P22226	115	KRCEGTVTLDQVRGNFDITCN	2
P22226	65	YRLLELDQPPQDDEDPDSPKR	2
P22365	103	AFRGEMMTKDQAYAITFNEAG	2
P22669	160	SQIATATVDGQTWELWYGANG	2
P22669	93	GLTFNKKLVSQISQIPTTARW	2
P22669	20	LAGAAVAQQAQLCDQYATYTG	2
P22669	96	FNKKLVSQISQIPTTARWSYD	2
P22669	187	FVAPTPITSFQGDVNDFFKYL	2
P22669	208	TQNHGFPASSQYLITLQFGTE	2
P22969	68	RLEEPGLEAGQPVEIVSSSIS	2
P22969	106	KEQKATLSERQPSWRELLQQP	2
P22969	181	WGCTRKELARQC---------	2
P22969	136	EEFEETILKTQSEVEDDSLSE	2
P22969	114	ERQPSWRELLQQPALKDSNLN	2
P22969	115	RQPSWRELLQQPALKDSNLNL	2
P23360	184	IGEDYIPIAFQTARAADPNAK	2
P23360	285	VNVVNACLNVQSCVGITVWGV	2
P23360	50	GKVYFGVATDQNRLTTGKNAA	2
P23360	84	SMKWDATEPSQGNFNFAGADY	2
P23360	246	LSAGQGAGVLQALPLLASAGT	2
P23360	34	EERQAAQSVDQLIKARGKVYF	2
P23360	219	KTQAIVNRVKQWRAAGVPIDG	2
P23360	329	AYNAIVQDLQQ----------	2
P23360	30	SPILEERQAAQSVDQLIKARG	2
P23360	167	EAFNEDGSLRQTVFLNVIGED	2
P23360	211	NLDSASYPKTQAIVNRVKQWR	2
P23360	116	IRGHTLVWHSQLPSWVSSITD	2
P24305	144	FMGFRNWAAGQGADDNGIRAN	2
P24305	340	YAGGVQAGESQTGVQVGIRHA	2
P24305	179	AGFGYAFDEKQTIGTADSVGR	2
P24305	283	EVKLQYALYDQKAIDSKAHQI	2
P24305	243	FGVAKLSGLLQQTKFKRDIGG	2
P24305	344	VQAGESQTGVQVGIRHAF---	2
P24565	97	KNLPNVCNMKQIGTCPFIAIP	2
P24565	73	QAAKSVRVQGQHGPFQSTRIY	2
P24565	6	-----QPQKCQREFQQEQHLR	2
P24565	54	QCCNELYQEDQVCVCPTLKQA	2
P24565	44	GPQEGPWLREQCCNELYQEDQ	2
P24565	36	LAGSPFQSGPQEGPWLREQCC	2
P24565	20	QQEQHLRACQQWIRQQLAGSP	2
P24565	78	VRVQGQHGPFQSTRIYQIAKN	2
P24565	24	HLRACQQWIRQQLAGSPFQSG	2
P24565	71	LKQAAKSVRVQGQHGPFQSTR	2
P24665	195	SATVENLTTGQSVTHTFSGNV	2
P24665	144	TGVDFCYEDGQTSYDAWYEWY	2
P25289	62	AGFRAFICSNQNSPSMVKRDA	2
P25311	246	DVHWTRAGEVQEPELRGDVLH	2
P25311	69	FRYNSKDRKSQPMGLWRQVEG	2
P25311	162	PAWVPFDPAAQITKQKWEAEP	2
P25311	57	FQALGSLNDLQFFRYNSKDRK	2
P25311	263	DVLHNGNGTYQSWVVVAVPPQ	2
P25311	204	LKYSKNILDRQDPPSVVVTSH	2
P25311	215	DPPSVVVTSHQAPGEKKKLKC	2
P25311	24	LLGPAVPQENQDGRYSLTYIY	2
P25311	90	MEDWKQDSQLQKAREDIFMET	2
P25311	118	YNDSNGSHVLQGRFGCEIENN	2
P25311	166	PFDPAAQITKQKWEAEPVYVQ	2
P25311	85	RQVEGMEDWKQDSQLQKARED	2
P25311	88	EGMEDWKQDSQLQKAREDIFM	2
P25403	53	CSGFCLRQPGQGYGYCKNR--	2
P26729	21	LSTVMWVSTQQPQAVHTYCGR	2
P26729	23	TVMWVSTQQPQAVHTYCGRHL	2
P26730	21	LTIVMWVSTQQPQAVHTYCGR	2
P26730	53	EAGVDKRSDAQYASYGSAWLM	2
P26730	23	IVMWVSTQQPQAVHTYCGRHL	2
P27424	69	EEQFQFQSQQQVQQEVIPAPT	2
P27424	170	CGVLASSGLCQSVAAACARSC	2
P27424	63	MTPRPPEEQFQFQSQQQVQQE	2
P27424	72	FQFQSQQQVQQEVIPAPTLEP	2
P27424	20	FLPAGLLAQGQYDLDPLPPYP	2
P27424	71	QFQFQSQQQVQQEVIPAPTLE	2
P27424	41	DHVQYTHYSEQIENPDYYDYP	2
P27424	68	PEEQFQFQSQQQVQQEVIPAP	2
P27424	116	RLYSIHKPCKQCLNEVCFYSL	2
P27424	61	PEMTPRPPEEQFQFQSQQQVQ	2
P28313	209	DLLAAHSLASQEGLNSAIFRS	2
P28313	291	SMTSSNEVMGQRYRAAMAKMS	2
P28313	166	EFLTGRSNSSQPSPPSLIPGP	2
P28313	226	IFRSPLDSTPQVFDTQFYIET	2
P28313	90	GFSPALTAAGQFGGGGADGSI	2
P28313	36	GGGSVTCPGGQSTSNSQCCVW	2
P28313	59	VLDDLQTNFYQGSKCESPVRK	2
P29399	33	LEMTAGGTASQQSPVQEVPEQ	2
P30224	53	VCGNSNACKNQCINLEKARHG	2
P30230	53	VCGNNNACKNQCIRLEKARHG	2
P30233	95	RRPALRQCCNQLRQVDRPCVC	2
P30233	54	FLQHQRLRACQRFIHRRAQFG	2
P30233	48	WRCQRQFLQHQRLRACQRFIH	2
P30233	66	FIHRRAQFGGQPDELEDEVED	2
P30233	110	DRPCVCPVLRQAAQQVLQRQI	2
P30233	91	ENQPRRPALRQCCNQLRQVDR	2
P30233	43	EDNQLWRCQRQFLQHQRLRAC	2
P30233	117	VLRQAAQQVLQRQIIQGPQQL	2
P30233	119	RQAAQQVLQRQIIQGPQQLRR	2
P30233	113	CVCPVLRQAAQQVLQRQIIQG	2
P30233	126	LQRQIIQGPQQLRRLFDAARN	2
P30233	46	QLWRCQRQFLQHQRLRACQRF	2
P30233	62	ACQRFIHRRAQFGGQPDELED	2
P30233	98	ALRQCCNQLRQVDRPCVCPVL	2
P31727	67	KLVKINSATTQVVSGSKDVIN	2
P33439	38	LNPGGKRAVMQESAEEIPRSS	2
P33439	18	WWMVVCVVVLQVSAQHWSHGL	2
P33559	143	VMKNHITTVMQHYKGKIYAWD	2
P33559	49	GKKYLGNIGDQYTLTKNSKTP	2
P33559	3	--------MVQIKAAALAMLF	2
P33559	116	IRGHTLVWHSQLPSWVQAITD	2
P33559	284	YVEVVEACLDQPKCIGITVWG	2
P34096	24	LLTLLGLGLVQPSYGQDGMYQ	2
P34096	91	IRSICSTTNIQCKNGKMNCHE	2
P34096	58	GSDRYCNLMMQRRKMTLYHCK	2
P34096	34	QPSYGQDGMYQRFLRQHVHPE	2
P34746	24	GVSSQQITDSQRLFSIAVNRV	2
P34746	138	TGILLLIRANQDEAENYPDTD	2
P34746	42	NRVTHLYLLAQRLFSDFESSL	2
P34746	66	EQRQLNKIFLQDFCNSDYIIS	2
P34746	160	LQHAPYGNYYQSLGGNESLRQ	2
P34746	7	----MNSVVLQLSVVCLGVSS	2
P34746	57	DFESSLQTEEQRQLNKIFLQD	2
P35541	97	DPLFKGTTSGQGQEDSRADQA	2
P35807	3	--------MRQGCALTLMLLV	2
P36955	392	LTFPLDYHLNQPFIFVLRDTD	2
P36955	355	KITGKPIKLTQVEHRAGFEWN	2
P36955	330	SYEGEVTKSLQEMKLQSLFDS	2
P36955	133	KELLDTVTAPQKNLKSASRIV	2
P36955	2	---------MQALVLLLCIGA	2
P36955	178	VLTGNPRLDLQEINNWVQAQM	2
P36955	216	LLLGVAHFKGQWVTKFDSRKT	2
P36955	284	IIFFLPLKVTQNLTLIEESLT	2
P37042	59	ANEMESLGEGQKAECPGSYQH	2
P37042	46	RNAENLVESFQEIANEMESLG	2
P37044	64	EAGECSYLRPQRRSILRNILL	2
P37044	82	ILLDALARELQKRK-------	2
P38501	283	VGEKVLIVHSQANRDTRPHLI	2
P38501	217	TYDKIYYVGEQDFYVPRDENG	2
P38501	66	VDPPFVHAHSQVAEGGPKVVE	2
P38501	51	TAAEIAALPRQKVELVDPPFV	2
P38501	113	TVPGPLMVVHQDDYLELTLIN	2
P42098	261	KAPRPGPETLQFTVDVFHFAN	2
P42098	103	VGLHECGSSLQVTDDALVYST	2
P42098	198	TFQLGDRAHLQAQVHTGSHVP	2
P42098	49	PTVMVECQEAQLVVIVSKDLF	2
P42098	325	AVICRCCHKGQCGTPSLSRKL	2
P42098	31	SPQPVWQDEGQRLRPSKPPTV	2
P42098	294	KVTPADRVPDQLNKACSFSKS	2
P42098	144	EVPIECHYPRQGNVSSWAILP	2
P42098	190	WSAEKMTPTFQLGDRAHLQAQ	2
P42820	175	DAYCDQDKAAQYPCAAGKKYY	2
P42820	259	AINGALECNGQNQDQANDRIQ	2
P42820	57	GTPYCGVGNCQSGPCEGGTPT	2
P42820	241	WMTNVHSVMNQGFGATTKAIN	2
P43306	18	LLVAALLLCLQAQLSFSQHWS	2
P43306	83	ILIDTLARKFQKRK-------	2
P45628	26	IIDWSEGQFTQESCTASNQCW	2
P45628	34	FTQESCTASNQCWSICKRLHN	2
P45653	19	VQVVVLALVAQVTLSQHWSYG	2
P45656	42	PGGKRDTESLQDMYHETPNEV	2
P45656	67	ELERLECSVPQSRLNVLRGAL	2
P46161	42	VPIRCPGRTRQIGTCFGPRIK	2
P46162	49	IPFLCRVGMRQIGTCFGPRVP	2
P46162	29	SGFTQRVRNPQSCRWNMGVCI	2
P46163	49	IPISCPGNMRQIGTCFGPRVP	2
P46167	50	RRQIGTCLAPQIKCCR-----	2
P46237	397	EGDPKNIVKVQPNPEVTFSNI	2
P46237	307	DLIELHRHYIQDNKVIESAVV	2
P46237	45	RCTKASGCKKQTNYIVADAGI	2
P46237	289	DSTRKFTVTSQFVANKQGDLI	2
P46237	169	NGALYLSEMPQDGGKSTSRNS	2
P46237	349	NEYMRLGGTKQMGDAMSRGMV	2
P46237	71	KNGAGCGDWGQKPNATACPDE	2
P46237	209	FINGVGNIKGQGVCCNELDIW	2
P46237	119	KLRLQQLINNQLVSPRVYLLE	2
P49921	67	EPQRFECTAHQPRSPLRDLKG	2
P49921	46	RNAENVIDSFQEMAKEVARLA	2
P51884	143	GPLPKSLEDLQLTHNKITKLG	2
P51884	32	DYDFPLSIYGQSSPNCAPECN	2
P51884	232	DEYFKRFNALQYLRLSHNELA	2
P51884	77	GIKYLYLRNNQIDHIDEKAFE	2
P51884	93	EKAFENVTDLQWLILDHNLLE	2
P51884	195	SLEYLDLSFNQIARLPSGLPV	2
P51884	117	IKGRVFSKLKQLKKLHINHNN	2
P51885	195	SLEYLDLSFNQMSKLPAGLPT	2
P51885	167	GLVNLTFIYLQHNQLKEDAVS	2
P51885	117	IKGKVFSKLKQLKKLHINYNN	2
P51885	143	GPLPKSLQDLQLTNNKISKLG	2
P51885	232	DEYFKRFTGLQYLRLSHNELA	2
P51885	32	DYDIPLFMYGQISPNCAPECN	2
P51919	22	LLLVVVMMMSQGCCQHWSYGL	2
P51925	64	EAGECSYLTPQRRSVLRNILL	2
P51925	19	LLGLLLCVGAQLSNGQHWSHG	2
P54229	92	KETVCPRTSQQSPEQCDFKEN	2
P54229	91	VKETVCPRTSQQSPEQCDFKE	2
P54229	96	CPRTSQQSPEQCDFKENGLLK	2
P54229	129	SNFDITCAVPQSVGGLRSLGR	2
P55319	52	DPYSFLYRLIQAEARKMSGCS	2
P55885	49	NKGLYPHWPDQLDRLGPASHH	2
P55885	105	FGRRSAEEGDQSP--------	2
P55885	28	FSEASWKPCSQLQDAPSGPGA	2
P56688	113	VNCYSNRVFRQCMEDLLLMED	2
P56688	19	AVVLAACICLQVLPQAYGRST	2
P56688	96	KDCYNLYRNPQVTSACRVNCY	2
P58925	26	PITALPMDGDQPADRLAERMQ	2
P58925	36	QPADRLAERMQDNISSEEHPF	2
P61855	48	AGPGTFFETQQGNCKTSNEML	2
P61855	68	LLEIFRFVQSQAQLFLDCKHR	2
P61855	21	AVLFMLLACVQCQLTFSPDWG	2
P61855	70	EIFRFVQSQAQLFLDCKHRE-	2
P62694	329	RYYVQNGVTFQQPNAELGSYS	2
P62694	152	NEFSFDVDVSQLPCGLNGALY	2
P62694	511	TCQVLNPYYSQCL--------	2
P62694	330	YYVQNGVTFQQPNAELGSYSG	2
P62694	427	SSGVPAQVESQSPNAKVTFSN	2
P62694	118	LSIGFVTQSAQKNVGARLYLM	2
P62694	484	SPGPTQSHYGQCGGIGYSGPT	2
P62694	135	LYLMASDTTYQEFTLLGNEFS	2
P62694	192	AKYGTGYCDSQCPRDLKFING	2
P62694	44	QKCSSGGTCTQQTGSVVIDAN	2
P62694	115	GNSLSIGFVTQSAQKNVGARL	2
P62694	310	DTTKKLTVVTQFETSGAINRY	2
P62694	479	TTTGSSPGPTQSHYGQCGGIG	2
P62694	368	SSFSDKGGLTQFKKATSGGMV	2
P68515	85	HPQIPPLTVQQWAQLGPPPRP	2
P68515	107	IPPLEVQQWAQGRAPHPPIPP	2
P68515	96	WAQLGPPPRPQIPPLEVQQWA	2
P68515	206	PMRDLRPDGKQARQNWGRMVH	2
P68515	27	LALSVDGKPVQQWAQGGWPRP	2
P68515	103	PRPQIPPLEVQQWAQGRAPHP	2
P68515	84	PHPQIPPLTVQQWAQLGPPPR	2
P68515	134	APVQKWAPLLQPHESPASGTT	2
P68515	48	GPEIPPLKVQQWAQGGWPRPG	2
P69241	53	VCGNNNACKNQCINLEKARHG	2
P79066	267	GKKLFHSAILQSGGPLPYHDS	2
P79066	415	SIDRVLSLYPQTLSVGSPFRT	2
P79066	489	GTFHGNELIFQFNVNIGPANS	2
P79066	245	ESAGAMSVAHQLIAYGGDNTY	2
P79066	521	HDPNVGTNLLQWDQYTDEGKE	2
P79066	62	PLNDLRFKHPQPFTGSYQGLK	2
P79066	291	GPDISYNRFAQYAGCDTSASA	2
P79066	174	SYVKESINMGQPVVFVSINYR	2
P79066	448	VAAILSDMLFQSPRRVMLSAT	2
P79066	69	KHPQPFTGSYQGLKANDFSPA	2
P80075	46	FNVINRKIPIQRLESYTRITN	2
P80075	95	DSMKHLDQIFQNLKP------	2
P80098	20	LLLTAAAFSPQGLAQPVGINT	2
P80098	46	YRFINKKIPKQRLESYRRTTS	2
P80098	80	LDKEICADPTQKWVQDFMKHL	2
P80098	84	ICADPTQKWVQDFMKHLDKKT	2
P80188	108	YWIRTFVPGCQPGEFTLGNIK	2
P80188	43	LSKVPLQQNFQDNQFQGKWYV	2
P80188	194	NHIVFPVPIDQCIDG------	2
P80188	69	NAILREDKDPQKMYATIYELK	2
P80188	148	HAMVFFKKVSQNREYFKITLY	2
P80356	102	QQSSCQVMRQQCCRQLEQIPE	2
P80356	132	VVQAIIMQQQQFFQPQMQQQF	2
P80356	148	MQQQFFQPQMQQVTQGIFQPQ	2
P80356	160	VTQGIFQPQMQQVTQGIFQPQ	2
P80356	124	LRCPAIHSVVQAIIMQQQQFF	2
P80356	129	IHSVVQAIIMQQQQFFQPQMQ	2
P80356	46	PILQQQQMLLQQQQQMLLQQQ	2
P80356	180	QLQQVTQGIFQPQMQGQIEGM	2
P80356	109	MRQQCCRQLEQIPEQLRCPAI	2
P80356	141	QQFFQPQMQQQFFQPQMQQVT	2
P80356	40	YPEQQQPILQQQQMLLQQQQQ	2
P80356	60	QMLLQQQPLLQVLQQQLNPCR	2
P80356	48	LQQQQMLLQQQQQMLLQQQPL	2
P80356	168	QMQQVTQGIFQPQLQQVTQGI	2
P80356	173	TQGIFQPQLQQVTQGIFQPQM	2
P80356	28	TAQFDPSEQYQPYPEQQQPIL	2
P80356	93	VPFLRSQILQQSSCQVMRQQC	2
P80356	50	QQQMLLQQQQQMLLQQQPLLQ	2
P80356	39	PYPEQQQPILQQQQMLLQQQQ	2
P80356	26	MATAQFDPSEQYQPYPEQQQP	2
P80356	113	CCRQLEQIPEQLRCPAIHSVV	2
P80356	131	SVVQAIIMQQQQFFQPQMQQQ	2
P80356	170	QQVTQGIFQPQLQQVTQGIFQ	2
P80356	76	LNPCRQFLVQQCSPVAVVPFL	2
P80356	75	QLNPCRQFLVQQCSPVAVVPF	2
P80356	149	QQQFFQPQMQQVTQGIFQPQM	2
P80356	144	FQPQMQQQFFQPQMQQVTQGI	2
P80356	140	QQQFFQPQMQQQFFQPQMQQV	2
P80356	35	EQYQPYPEQQQPILQQQQMLL	2
P80356	156	QMQQVTQGIFQPQMQQVTQGI	2
P80356	47	ILQQQQMLLQQQQQMLLQQQP	2
P80356	196	QIEGMRAFALQALPAMCDVYV	2
P80356	176	IFQPQLQQVTQGIFQPQMQGQ	2
P80356	130	HSVVQAIIMQQQQFFQPQMQQ	2
P80356	135	AIIMQQQQFFQPQMQQQFFQP	2
P80356	161	TQGIFQPQMQQVTQGIFQPQL	2
P80356	54	LLQQQQQMLLQQQPLLQVLQQ	2
P80356	56	QQQQQMLLQQQPLLQVLQQQL	2
P80356	106	CQVMRQQCCRQLEQIPEQLRC	2
P80961	69	AFVEDKKTQLQPLVAQIQEQM	2
P80961	42	YFEEMKTKLIQDMTEIIRSQD	2
P80961	89	MKTVATNVEEQIRPLTANVQA	2
P80961	67	AQAFVEDKKTQLQPLVAQIQE	2
P80961	16	VATIVLLALAQGSFAQGAADL	2
P80961	31	QGAADLESLGQYFEEMKTKLI	2
P80961	76	TQLQPLVAQIQEQMKTVATNV	2
P80961	78	LQPLVAQIQEQMKTVATNVEE	2
P80961	111	LQPQIDNFQKQMEAIIKKLTD	2
P80961	122	MEAIIKKLTDQTMAIEN----	2
P80961	51	IQDMTEIIRSQDLANQAQAFV	2
P80961	58	IRSQDLANQAQAFVEDKKTQL	2
P80961	102	PLTANVQAHLQPQIDNFQKQM	2
P81058	62	PVSCRGISFSQARSCCSRLGR	2
P81160	33	DRNDTEWIQSQKDREKWCRLN	2
P81160	31	SQDRNDTEWIQSQKDREKWCR	2
P81644	39	NLQSLVSQYFQTVADYGKDLV	2
P81644	58	LVEKAKGSELQTQAKAYFEKT	2
P82358	32	NAQCRRLCYKQRCVTYCRGRG	2
P83055	73	NVPESEEKTEQFLRDLPKINR	2
P83512	193	ASQSNLTPEQQRFSPRYIELA	2
P83512	388	YETYLTNHNPQCILNKPLLTV	2
P83512	288	LLPRISHDHAQLLTAVVFDGN	2
P83512	254	PLANLEVWSKQDLIKVQKDSS	2
P83512	260	VWSKQDLIKVQKDSSKTLKSF	2
P83512	375	VLSYEFSDCSQNQYETYLTNH	2
P83512	48	KVTELPKGAVQPKYEDAMQYE	2
P83860	66	QALLVVAKEQQASRREHTGFR	2
P83860	40	GDIGARMSWVQLTEGHTPRSV	2
P84213	100	AQLVVRNILEQYLKNMQN---	2
P84213	91	AESERELRHAQLVVRNILEQY	2
P84213	61	VGHLMGKKSLQDTDFEEMESF	2
P84213	43	PNNQGGLNLQQRLGNQWAVGH	2
P84213	36	CMEFVEDPNNQGGLNLQQRLG	2
P84888	43	LTGGHSVSAPQENRIYVMDSV	2
P84888	85	MVPTAFNGHVQVSNDGKKIYT	2
P84888	188	AAAGCWSVIPQPNRPRSFMTI	2
P84888	223	GKVASQSRSKQMFSVKDDPIF	2
P84888	144	QGLNYDGLFRQTTDGKFIVLQ	2
P84888	24	LGLMVLAGGAQAQDKPREVLT	2
P85527	15	CNNVLAALPTQCNPGFLDDLP	2
P94690	99	LEQDGDTPGLQDAYHQQCWGC	2
P94690	105	TPGLQDAYHQQCWGCHEKQAK	2
P97708	94	VDTDVVRLNAQLHECSSGVQV	2
P97708	153	RQGNVSSHPIQPTWVPFSATV	2
P97708	424	HTSSYLVSLPQ----------	2
P97708	385	QAVEGWTSSAQTSVALGLGLA	2
P97708	375	PLIFLGKANDQAVEGWTSSAQ	2
P97708	226	CVATPSPLPGQNSSPHHFIVD	2
P97708	103	AQLHECSSGVQVTEDALVYNT	2
Q06828	35	HWWFHYLRSQQSTYYDPYDPY	2
Q06828	306	LELDLSYNQLQKIPPVNTNLE	2
Q06828	248	VPDGLPSALEQLYMEHNNVYT	2
Q06828	2	---------MQWTSLLLLAGL	2
Q06828	78	PSPPDPRDCPQECDCPPNFPT	2
Q06828	140	GLLWIALHGNQITSDKVGRKV	2
Q06828	34	PHWWFHYLRSQQSTYYDPYDP	2
Q06828	346	VVDVVNFSKLQVLRLDGNEIK	2
Q06828	17	LLLAGLFSLSQAQYEDDPHWW	2
Q06828	304	SLLELDLSYNQLQKIPPVNTN	2
Q06ZW0	33	GLGRQQIDWGQGQAVGLPHGF	2
Q06ZW0	46	AVGLPHGFCIQCNRKTWSNCS	2
Q08722	296	LVYMKFVASNQKTIQPPRKAV	2
Q08722	245	TSFVIAILVIQVIAYILAVVG	2
Q08722	49	IPCFVTNMEAQNTTEVYVKWK	2
Q08722	300	KFVASNQKTIQPPRKAVEEPL	2
Q08722	90	DFSSAKIEVSQLLKGDASLKM	2
Q0JF21	64	LGRDYCGTGCQSGACCSSQRC	2
Q0JF21	72	GCQSGACCSSQRCGSQGGGAT	2
Q0JF21	107	FGSEYCGSGCQNGPCRADIKC	2
Q0JF21	77	ACCSSQRCGSQGGGATCSNNQ	2
Q0JF21	134	ELCPNNMCCSQWGYCGLGSEF	2
Q0JF21	163	ACCPEKRCGKQAGGDKCPNNF	2
Q14242	132	QTTQPAATEAQTTQPVPTEAQ	2
Q14242	172	QTTPLAATEAQTTPPAATEAQ	2
Q14242	182	QTTPPAATEAQTTQPTGLEAQ	2
Q14242	125	DSAAMEIQTTQPAATEAQTTQ	2
Q14242	185	PPAATEAQTTQPTGLEAQTTA	2
Q14242	212	QTTAPAAMEAQTTPPAAMEAQ	2
Q14242	135	QPAATEAQTTQPVPTEAQTTP	2
Q14242	319	VGAPDHISVKQCLLAILILAL	2
Q14242	202	QTTAPAAMEAQTTAPAAMEAQ	2
Q14242	242	QTTAPEATEAQTTQPTATEAQ	2
Q17128	38	GWGTGKRSAVQDSPCKGSAES	2
Q17128	61	YIYKLVQNEAQKILECEKFSS	2
Q19165	21	GVVIAVAFAQQDSEVEREMMK	2
Q25588	56	SEPLSFLSQDQSVNKRQVFDQ	2
Q25588	54	SSSEPLSFLSQDQSVNKRQVF	2
Q25589	66	QSVSKRQVFDQACKGIYDRAI	2
Q25589	112	QNCYANSVFRQCLDDLLLIDV	2
Q26377	76	SDRRLERCLSQLQRSLIARNC	2
Q26377	23	TLSMCMGQTFQYSRGWTNGKR	2
Q26377	78	RRLERCLSQLQRSLIARNCVP	2
Q27J49	47	RPQIPPLVVQQWSQKPWPPGH	2
Q27J49	27	LAVSLDGKPVQQWSHKGWPPR	2
Q27J49	183	PMRDLRTDGKQARQNWGRMMN	2
Q27J49	80	GHHIPPLVVQQWSQKKWPPGH	2
Q27J49	28	AVSLDGKPVQQWSHKGWPPRP	2
Q27J49	46	PRPQIPPLVVQQWSQKPWPPG	2
Q28133	148	SFTPEELEKYQQLNSERGVPN	2
Q2VF17	189	DYPSLEDYLVQSRQFARPYSS	2
Q2VF17	232	PRPRIGRQESQMREAKSAE--	2
Q2VF17	229	KAVPRPRIGRQESQMREAKSA	2
Q2VF17	111	LSAILDEPRDQSRRQPPLPRY	2
Q2VF17	24	VAVLSGLGKAQPESFSGSAVT	2
Q2VF17	192	SLEDYLVQSRQFARPYSSRAV	2
Q2VF17	56	WSMLRLGRGLQMLRLGKRGGS	2
Q2VF17	217	IGRFSGSPRLQAKAVPRPRIG	2
Q42578	298	IAIVTSFASNQTLFFQAFAQS	2
Q42578	303	SFASNQTLFFQAFAQSMINMG	2
Q42578	57	IVRSTIQQALQSDTRIGASLI	2
Q42578	235	TLNSTLLSTLQQLCPQNGSAS	2
Q42578	307	NQTLFFQAFAQSMINMGNISP	2
Q42578	53	NASAIVRSTIQQALQSDTRIG	2
Q42578	236	LNSTLLSTLQQLCPQNGSAST	2
Q42578	54	ASAIVRSTIQQALQSDTRIGA	2
Q43998	26	AGSLLMVLGAQSALAQGNFSR	2
Q43998	75	PGFPLPSIHTQQAYDPQSDFT	2
Q43998	404	NCVNDQTERPQVYLHNGKYYI	2
Q43998	114	VAAGQNSLPAQLTMPNIPADF	2
Q43998	76	GFPLPSIHTQQAYDPQSDFTA	2
Q43998	211	GHLFPDGASAQVYAGQTYTNQ	2
Q43998	232	AEWSGSSRLMQIHGNTVSVFY	2
Q43998	108	AHSDATVAAGQNSLPAQLTMP	2
Q43998	482	PSPDQNPRAFQSYSHYVMPGG	2
Q43998	446	FVGDGIRSDFQPMNYGSGLTM	2
Q43998	476	AGTDFDPSPDQNPRAFQSYSH	2
Q43998	95	TARWTRADALQIKAHSDATVA	2
Q43998	367	QEVLDSGAYYQKANIGLAIAT	2
Q43998	297	PLLQPDGVLYQNGAQNEFFNF	2
Q43998	146	TWTLIDKHADQFSYNGWEVIF	2
Q43998	221	QVYAGQTYTNQAEWSGSSRLM	2
Q46079	443	AYKPVKIKDIQPIEGIALDLN	2
Q46079	111	IWFKDGNRAIQAWKSHGPGLV	2
Q46079	380	ANRLKFETPHQLMLKGNLFFK	2
Q46079	240	CLVDSNLFMRQDSEAEIITSK	2
Q46079	265	VYYGNTYLNCQGTMNFRHGDH	2
Q46079	58	QIADGTYKDVQLIVSNSGKSG	2
Q46079	276	GTMNFRHGDHQVAINNFYIGN	2
Q46079	252	SEAEIITSKSQENVYYGNTYL	2
Q46079	48	VKEVKPGGLVQIADGTYKDVQ	2
Q46079	209	RVDHCFFSNPQKPGNAGGGIR	2
Q47945	328	QTTALLNKGGQGNAGAEVYLH	2
Q47945	66	CIACHTALHGQPYAGGLEIKS	2
Q47945	286	GMADVVAYSTQHWSDDDLRAT	2
Q47945	151	FMHGVKPVALQNKAPDISWPL	2
Q47945	216	ECHTPRGFGMQVKAYGTAGGN	2
Q47945	404	MPGFKNHLSDQEMADVVNFMR	2
Q47945	431	APGTVSASDIQKLRTTGAPVS	2
Q4W1I8	173	DLPRGNMVLSQLISNFANKGL	2
Q4W1I8	159	RRDSTTSNAAQAATDLPRGNM	2
Q5D228	44	FSQNHCRRLSQMYDLCSDHSD	2
Q5D229	36	GAGTCCAVFSQNHCRRLSRMY	2
Q5D230	36	GAGTCCAVFSQNHCRRLSQMY	2
Q5D230	44	FSQNHCRRLSQMYDLCSDHAD	2
Q5D230	19	LVIMASTSAQQCGDETCGAGT	2
Q5D233	45	YPEIHCKRVGQLYDICVDSEA	2
Q5D233	82	MYCDMNSWSCQKKTSGRSE--	2
Q5D233	24	ASTFAQKCGDQVCGAGTCCAE	2
Q5DW47	73	RLLLQGNINNQLFQTPCELLN	2
Q5K0E0	25	SMSIFGNGQVQTNKKCKGGSC	2
Q62005	50	MQLLVFPRPNQTVQFKVLDEF	2
Q62005	341	VVGEQLIYENQLVSDIDVQKG	2
Q62005	353	VSDIDVQKGPQGSITRDSAFR	2
Q62005	249	VNGSSKETCQQAGCCYDSTKE	2
Q62005	615	IFVGLIWAWAQKLWEGIRY--	2
Q62005	511	TTFMLLDSSSQNALRGQVYFF	2
Q62005	480	CPFKGDNYRTQVVAADREALP	2
Q62005	460	WATPTTSPFEQPQWPILSDGC	2
Q62005	179	HTGLTTLYPEQSFIHPTPAPP	2
Q62005	225	ELDSVGTHLPQERCQVASGHI	2
Q62005	496	REALPFWSHYQRFTITTFMLL	2
Q62005	436	EPVYVEVRLLQRTDPSLVLVL	2
Q62005	204	GPAGSTVPHSQWGTLEPWELT	2
Q62005	248	MVNGSSKETCQQAGCCYDSTK	2
Q62005	284	KSGYFTLVMSQETALTHGVLL	2
Q62005	386	LPIQASIFSPQPPAPVTQSGP	2
Q62005	335	CGTAIQVVGEQLIYENQLVSD	2
Q62005	414	ATDKTFSSYYQGSDYPLVRLL	2
Q62005	393	FSPQPPAPVTQSGPLRLELRI	2
Q62005	330	VPLTLCGTAIQVVGEQLIYEN	2
Q62005	448	TDPSLVLVLHQCWATPTTSPF	2
Q6LEM5	100	GPPIPPLTVQQWAQGRAPHPP	2
Q6LEM5	201	DLRPDGKQARQNWGRMAHHDH	2
Q6LEM5	27	LALSVDGKPVQQWAQSWPGPN	2
Q6LEM5	45	GPNIPPLKVQQWAQGGWPRPG	2
Q6LEM5	64	PGPEIPPLTVQQWAQNWPHPQ	2
Q6LEM5	99	PGPPIPPLTVQQWAQGRAPHP	2
Q6T271	108	MWSEKDLIDIQSAASETLRLF	2
Q6T271	33	ESDEPIEKASQLFGTSEQQRF	2
Q6T271	236	YRTFLDNHNPQRILNEPLRTD	2
Q6T271	167	CDPKNSVGIVQDHSRIAREVA	2
Q6T271	136	LLNRRMHDNAQLLTTVNLDGD	2
Q6T271	196	HNLGMAHDGNQCNCGANGCVM	2
Q6T271	75	DLTAVRTWLHQIGNNLNVMFA	2
Q75WH4	35	EEKDFLMNLIQPLKESEERQF	2
Q7T1M3	44	PGPNIPQLLVQQWAQGGWPRP	2
Q7T1M3	40	AQSWPGPNIPQLLVQQWAQGG	2
Q7T1M3	81	PHPQIPPLTVQQWAQGRPPGP	2
Q7T1M3	135	WAPVQKWAPVQKWAPLLQPT-	2
Q7T1M3	31	VDGKPVQQWAQSWPGPNIPQL	2
Q7T1M3	99	PGPPIPPLTVQQWAQARPPHP	2
Q7T1M3	45	GPNIPQLLVQQWAQGGWPRPG	2
Q7T1M3	142	APVQKWAPLLQPT--------	2
Q867F4	31	NCQIETNKKCQGGSCASVCRR	2
Q86DU6	27	PLTALPPDGDQPADRPAERMQ	2
Q8ML70	40	GPHVFGSPGNQVYIRGQNEGT	2
Q8ML70	115	PNGAKSVGIPQRARRSPQFHV	2
Q8ML70	46	SPGNQVYIRGQNEGTYSVPGV	2
Q8ML70	255	TIVSGRGRPAQHVSNLTHLTS	2
Q8ML70	169	VTIGNGGVYIQRSRRSPQFHV	2
Q8SPP7	72	NTPASCQRQAQNVQYYHVRER	2
Q8SPP7	182	SPGDELYKIIQQWPHYRRV--	2
Q8SPP7	46	LASKCSQRLRQPVRYVVVSHT	2
Q8SPP7	168	NYEVKGHRDVQQTLSPGDELY	2
Q8SPP7	75	ASCQRQAQNVQYYHVRERGWC	2
Q8SPP7	183	PGDELYKIIQQWPHYRRV---	2
Q8SPP7	143	VPPASALRAAQSLLACGAARG	2
Q8SPP7	70	VCNTPASCQRQAQNVQYYHVR	2
Q8SPP7	68	GSVCNTPASCQRQAQNVQYYH	2
Q90Y12	28	AVSLDGKPLQQWSQRWPHLEI	2
Q90Y12	126	DLRTDGKQARQNWGRLVSPDH	2
Q90Y12	99	RGSKAAAAAPQRLSKSKGASA	2
Q90Y12	53	VQNWKSPTQLQARESPAGGTT	2
Q95NH6	83	VGTPDHHVIGQVFAAGNTQTK	2
Q95NH6	227	SKWTSGPFKGQTDLGANLGLS	2
Q95NH6	152	HNLDAKAFASQNQLANGFKFD	2
Q95NH6	91	IGQVFAAGNTQTKPVSTPVTS	2
Q95NH6	130	HTPGVRDSFQQTATANLFNNG	2
Q95NH6	129	THTPGVRDSFQQTATANLFNN	2
Q95NH6	191	THANIPGLGKQLELGGRANLW	2
Q95NJ8	35	TQCQSVRDCQQYCLTPDRCSY	2
Q95NJ8	26	TIVPVNEAQTQCQSVRDCQQY	2
Q95NJ8	34	QTQCQSVRDCQQYCLTPDRCS	2
Q95NJ8	28	VPVNEAQTQCQSVRDCQQYCL	2
Q95P23	725	SFTHAFVGKRQPSFGHSFVGK	2
Q95P23	233	DDLDTFGDISQRADLGFTHSF	2
Q95P23	264	RNPLARLSQVQNRAIPNFVHK	2
Q95P23	793	QQEAAEESENQTGTKQLDDKS	2
Q95P23	769	EDVLDFYSDSQLIGQPAAANE	2
Q95P23	629	MEEEMESEKGQPGYGNAFLGK	2
Q95P23	823	DLPSPVSLSKQEDAEDSHIMA	2
Q95P23	773	DFYSDSQLIGQPAAANEEELQ	2
Q95P23	64	HNFVGKRSGFQSPVSPSDYFI	2
Q95P23	783	QPAAANEEELQQEAAEESENQ	2
Q95P23	24	VVCALHVFDAQGTDVKLNDGF	2
Q99034	223	NDPNVHQGYGQEYGQQALAFI	2
Q99034	236	GQQALAFINSQLSSGGSQPPG	2
Q99034	268	TRTGSSPGPTQTHWGQCGGQG	2
Q99034	273	SPGPTQTHWGQCGGQGWTGPT	2
Q99034	243	INSQLSSGGSQPPGGGPTSTS	2
Q99034	14	VKETLTLLLSQAFLATGSPVD	2
Q99034	219	CCTGNDPNVHQGYGQEYGQQA	2
Q99034	292	PTQCESGTTCQVISQWYSQCL	2
Q99034	284	CGGQGWTGPTQCESGTTCQVI	2
Q99034	48	VFGARETTVSQGYGSSATVVN	2
Q99034	80	EAIVYPACGGQASCGGISYAN	2
Q99034	277	TQTHWGQCGGQGWTGPTQCES	2
Q99034	125	LVLVGYSQGAQIFDNALCGGG	2
Q99034	227	VHQGYGQEYGQQALAFINSQL	2
Q99935	241	LSSPAFKSFWQKLFAIFG---	2
Q99935	222	PHTVLLNATVQVTTSNQTILS	2
Q99935	33	RFSRRPYLPGQLPPPPLYRPR	2
Q99935	80	VPPSSFSRFSQAVILSQLFPL	2
Q99935	228	NATVQVTTSNQTILSSPAFKS	2
Q9C5S0	122	PPAPLASPPAQVPAPAPTTKP	2
Q9C5S0	170	PAPSPTDVNDQNGASKMVSSL	2
Q9M0S4	38	PTRSPLPSPAQPPRTAAPTPS	2
Q9NDE8	42	AALSAASADAQAARQQQEQHL	2
Q9NDE8	697	EALSRLQAIKQIKARIQNEKR	2
Q9NDE8	693	AQLLEALSRLQAIKQIKARIQ	2
Q9NDE8	703	QAIKQIKARIQNEKRLWVPGM	2
Q9NDE8	57	QQEQHLVAQQQQQQQQQQQHS	2
Q9NDE8	55	RQQQEQHLVAQQQQQQQQQQQ	2
Q9NDE8	298	RGSPRFFGKRQSSDLDDEISV	2
Q9NDE8	121	FSNPMGSSLSQSGTPEDSDTK	2
Q9NDE8	74	QQHSNNNEPQQRAPSLDPYYR	2
Q9NDE8	94	RSLLDGSQGGQLFAPAQPVSQ	2
Q9NDE8	48	SADAQAARQQQEQHLVAQQQQ	2
Q9NDE8	104	QLFAPAQPVSQPDLSPDFSNP	2
Q9NDE8	459	SALSSSESGRQTRQAPRFFGK	2
Q9NDE8	46	AASADAQAARQQQEQHLVAQQ	2
Q9NDE8	47	ASADAQAARQQQEQHLVAQQQ	2
Q9NDE8	202	KKSFPESNREQRGSPRFFGKK	2
Q9NDE8	100	SQGGQLFAPAQPVSQPDLSPD	2
Q9NDE8	637	FIGKRDLDWYQKALCAEADIL	2
Q9NDE8	60	QHLVAQQQQQQQQQQQHSNNN	2
Q9NDE8	91	PYYRSLLDGSQGGQLFAPAQP	2
Q9NII5	33	FTNVSCSASSQCWPVCKKLFG	2
Q9NII6	39	GSKQCWPVCKQMFGKPNGKCM	2
Q9S3R8	269	VSCPECPEPTQPTVTRVVVDN	2
Q9S3R8	243	DYALVNDLNNQINSLRGQVEE	2
Q9S3R8	294	RINSAKIDRNQEINVYNTAEY	2
Q9S3R8	27	FSATAQEATTQNKAGMHTAFQ	2
Q9S3R9	221	DPAGRYYNGFQGMATAGLNFR	2
Q9S3R9	58	FVTLQGGVAAQFLNDNNNKDL	2
Q9S3R9	30	AQENTVPATGQLPAKNVAFAR	2
Q9S3R9	98	FATRLQINGGQAHTFLGKNGE	2
Q9SJY7	7	----MNSKAMQALIFLGFLAT	2
Q9SJY7	77	PTTSPVASPPQTDAPAPGPSA	2
Q9U8W8	116	ETDGGGWTVIQRRGNYGNPSD	2
Q9U8W8	231	DHDTHETHCAQTYKGGWWYDR	2
Q9U8W8	159	GNDRIFALTNQRNYMIRFDLK	2
Q9U8W8	16	NILFVITLIGQKYGLTSSQNK	2
Q9U8W8	181	KENDTRYAIYQDFWIENEDYL	2
Q9U8W8	277	AWKGYHYSLPQVEMKIRPVEF	2
Q9U8W8	62	LKDKGTSEVAQPIVSPDPTDC	2
Q9U8W8	51	IKVMASHVKEQLKDKGTSEVA	2
Q9XYR5	40	RGLVPDDITPQLILGSLISRR	2
Q9XYR5	2	---------MQTAYWVMVMMM	2
Q9Y5Q6	118	KHSVMSRQDLQTLCCTDGCSM	2
Q9Y5Q6	97	ASGEDRLWGGQMPTEELWKSK	2
Q9Y5Q6	55	RWRRHQEGIPQAQQAETGNSF	2
Q9ZT16	7	----MGSKIVQVFLMLALFAT	2
