# Supplementary material for: Prediction of Protein Modification Sites of Pyrrolidone Carboxylic Acid Using mRMR Feature Selection and Analysis
Source: PLoS One. 2011 Dec 9;6(12):e28221. doi: 10.1371/journal.pone.0028221 (PMC3235115; doi:10.1371/journal.pone.0028221)
Supplement: Table S1 — IFS results. (XLS) [file pone.0028221.s002.xls]

## Sheet: TableS1
Number of Features	Sn	Sp	AC	MCC
1	0.516923	0.50447	0.50661	0.0161417
2	0.467692	0.583653	0.563723	0.0391825
3	0.501538	0.832695	0.77578	0.302083
4	0.52	0.88825	0.82496	0.399245
5	0.6	0.898467	0.847171	0.482099
6	0.624615	0.891443	0.845584	0.489267
7	0.655385	0.896552	0.855103	0.522229
8	0.689231	0.911877	0.873612	0.576411
9	0.704615	0.914432	0.878371	0.592988
10	0.686154	0.9106	0.872025	0.571634
11	0.686154	0.917625	0.877842	0.585227
12	0.716923	0.921456	0.886304	0.61608
13	0.704615	0.929757	0.891063	0.623931
14	0.698462	0.922733	0.884188	0.604773
15	0.704615	0.922095	0.884717	0.608121
16	0.72	0.92401	0.888948	0.623541
17	0.76	0.924649	0.896351	0.654458
18	0.763077	0.918263	0.891592	0.644023
19	0.772308	0.927842	0.901111	0.669974
20	0.775385	0.933589	0.906399	0.684208
21	0.781538	0.935504	0.909043	0.692744
22	0.784615	0.935504	0.909572	0.694965
23	0.750769	0.93742	0.905341	0.674539
24	0.766154	0.929757	0.901639	0.669445
25	0.753846	0.931673	0.901111	0.664456
26	0.756923	0.932312	0.902168	0.668058
27	0.763077	0.934866	0.905341	0.677988
28	0.766154	0.925926	0.898466	0.661561
29	0.775385	0.927842	0.901639	0.672216
30	0.8	0.929757	0.907456	0.693986
31	0.787692	0.931673	0.906928	0.689084
32	0.778462	0.929757	0.903755	0.678407
33	0.775385	0.933589	0.906399	0.684208
34	0.775385	0.938697	0.910629	0.695205
35	0.775385	0.93295	0.90587	0.682856
36	0.778462	0.935504	0.908514	0.69052
37	0.778462	0.93742	0.9101	0.694648
38	0.775385	0.936143	0.908514	0.689666
39	0.781538	0.936782	0.9101	0.695489
40	0.787692	0.933589	0.908514	0.693112
41	0.796923	0.932312	0.909043	0.697078
42	0.784615	0.93295	0.907456	0.689541
43	0.787692	0.933589	0.908514	0.693112
44	0.781538	0.93295	0.906928	0.687316
45	0.8	0.932312	0.909572	0.699291
46	0.824615	0.93742	0.918033	0.727675
47	0.815385	0.940613	0.91909	0.728024
48	0.818462	0.943167	0.921735	0.735819
49	0.809231	0.938059	0.915918	0.718104
50	0.812308	0.938059	0.916446	0.720297
51	0.827692	0.936143	0.917504	0.727138
52	0.833846	0.938059	0.920148	0.735576
53	0.830769	0.930396	0.913273	0.717333
54	0.824615	0.934227	0.915389	0.720909
55	0.821538	0.938059	0.918033	0.72686
56	0.827692	0.938059	0.91909	0.731223
57	0.836923	0.936143	0.91909	0.733675
58	0.830769	0.934866	0.916975	0.726623
59	0.836923	0.932312	0.915918	0.725656
60	0.84	0.936782	0.920148	0.737201
61	0.833846	0.936782	0.91909	0.732853
62	0.824615	0.936782	0.917504	0.726312
63	0.818462	0.942529	0.921206	0.734408
64	0.818462	0.944444	0.922792	0.738657
65	0.836923	0.943167	0.924907	0.74883
66	0.833846	0.943167	0.924379	0.746668
67	0.830769	0.946999	0.927023	0.753047
68	0.830769	0.943806	0.924379	0.745914
69	0.830769	0.94189	0.922792	0.741697
70	0.836923	0.942529	0.924379	0.747427
71	0.830769	0.946999	0.927023	0.753047
72	0.824615	0.94636	0.925436	0.747287
73	0.833846	0.948914	0.929138	0.759543
74	0.830769	0.94636	0.926494	0.75161
75	0.827692	0.945083	0.924907	0.746588
76	0.830769	0.942529	0.923321	0.743097
77	0.836923	0.942529	0.924379	0.747427
78	0.830769	0.948914	0.928609	0.757392
79	0.827692	0.951469	0.930196	0.761115
80	0.830769	0.952746	0.931782	0.766232
81	0.830769	0.95083	0.930196	0.761787
82	0.824615	0.95083	0.929138	0.757486
83	0.824615	0.950192	0.928609	0.756012
84	0.830769	0.95083	0.930196	0.761787
85	0.821538	0.949553	0.927552	0.752387
86	0.824615	0.950192	0.928609	0.756012
87	0.824615	0.949553	0.92808	0.754544
88	0.815385	0.945722	0.923321	0.739346
89	0.815385	0.94636	0.92385	0.740785
90	0.812308	0.95083	0.927023	0.748855
91	0.815385	0.949553	0.926494	0.748065
92	0.827692	0.951469	0.930196	0.761115
93	0.827692	0.948276	0.927552	0.753783
94	0.830769	0.95083	0.930196	0.761787
95	0.827692	0.951469	0.930196	0.761115
96	0.827692	0.950192	0.929138	0.758165
97	0.827692	0.952107	0.930724	0.762599
98	0.827692	0.949553	0.928609	0.756699
99	0.830769	0.948914	0.928609	0.757392
100	0.833846	0.949553	0.929667	0.761001
101	0.836923	0.949553	0.930196	0.763149
102	0.84	0.948914	0.930196	0.763839
103	0.84	0.94636	0.92808	0.758075
104	0.843077	0.945722	0.92808	0.758799
105	0.84	0.947637	0.929138	0.760946
106	0.830769	0.945083	0.925436	0.748751
107	0.843077	0.941252	0.924379	0.748963
108	0.843077	0.943806	0.926494	0.754553
109	0.84	0.94189	0.924379	0.748192
110	0.84	0.94189	0.924379	0.748192
111	0.84	0.945722	0.927552	0.756648
112	0.84	0.945722	0.927552	0.756648
113	0.843077	0.943806	0.926494	0.754553
114	0.846154	0.942529	0.925965	0.753904
115	0.84	0.939974	0.922792	0.744033
116	0.836923	0.94189	0.92385	0.746029
117	0.827692	0.939336	0.920148	0.733971
118	0.836923	0.941252	0.923321	0.744637
119	0.833846	0.944444	0.925436	0.749492
120	0.833846	0.943806	0.924907	0.748077
121	0.830769	0.939974	0.921206	0.737526
122	0.824615	0.936782	0.917504	0.726312
123	0.830769	0.940613	0.921735	0.738911
124	0.836923	0.944444	0.925965	0.751651
125	0.830769	0.941252	0.922263	0.740301
126	0.843077	0.943167	0.925965	0.753148
127	0.836923	0.943167	0.924907	0.74883
128	0.836923	0.940613	0.922792	0.743249
129	0.84	0.940613	0.923321	0.745415
130	0.843077	0.942529	0.925436	0.751747
131	0.843077	0.943806	0.926494	0.754553
132	0.849231	0.943167	0.927023	0.757456
133	0.849231	0.94636	0.929667	0.764519
134	0.843077	0.943806	0.926494	0.754553
135	0.84	0.94189	0.924379	0.748192
136	0.843077	0.943806	0.926494	0.754553
137	0.84	0.945083	0.927023	0.755225
138	0.843077	0.943167	0.925965	0.753148
139	0.846154	0.94636	0.929138	0.762374
140	0.849231	0.94636	0.929667	0.764519
141	0.846154	0.94636	0.929138	0.762374
142	0.843077	0.94636	0.928609	0.760226
143	0.852308	0.948914	0.932311	0.772403
144	0.858462	0.945722	0.930724	0.769524
145	0.852308	0.94636	0.930196	0.766663
146	0.843077	0.947637	0.929667	0.763094
147	0.84	0.947637	0.929138	0.760946
148	0.84	0.944444	0.926494	0.753808
149	0.843077	0.946999	0.929138	0.761657
150	0.846154	0.945722	0.928609	0.760949
151	0.849231	0.945083	0.928609	0.761678
152	0.849231	0.945083	0.928609	0.761678
153	0.843077	0.94636	0.928609	0.760226
154	0.84	0.948914	0.930196	0.763839
155	0.84	0.947637	0.929138	0.760946
156	0.84	0.945722	0.927552	0.756648
157	0.836923	0.946999	0.92808	0.757357
158	0.836923	0.944444	0.925965	0.751651
159	0.84	0.945083	0.927023	0.755225
160	0.836923	0.942529	0.924379	0.747427
161	0.833846	0.943167	0.924379	0.746668
162	0.833846	0.942529	0.92385	0.745263
163	0.836923	0.94189	0.92385	0.746029
164	0.833846	0.943167	0.924379	0.746668
165	0.836923	0.941252	0.923321	0.744637
166	0.836923	0.939336	0.921735	0.740489
167	0.836923	0.939336	0.921735	0.740489
168	0.836923	0.939974	0.922263	0.741867
169	0.836923	0.939336	0.921735	0.740489
170	0.830769	0.93742	0.91909	0.732035
171	0.830769	0.936782	0.918562	0.730675
172	0.833846	0.938059	0.920148	0.735576
173	0.830769	0.939974	0.921206	0.737526
174	0.830769	0.943167	0.92385	0.744503
175	0.830769	0.944444	0.924907	0.74733
176	0.833846	0.945722	0.926494	0.752337
177	0.833846	0.948276	0.928609	0.758091
178	0.833846	0.943806	0.924907	0.748077
179	0.827692	0.948276	0.927552	0.753783
180	0.833846	0.947637	0.92808	0.756644
181	0.833846	0.948276	0.928609	0.758091
182	0.836923	0.944444	0.925965	0.751651
183	0.836923	0.945083	0.926494	0.75307
184	0.827692	0.943806	0.92385	0.743748
185	0.830769	0.943806	0.924379	0.745914
186	0.836923	0.945722	0.927023	0.754493
187	0.843077	0.94636	0.928609	0.760226
188	0.84	0.945083	0.927023	0.755225
189	0.84	0.945083	0.927023	0.755225
190	0.84	0.943806	0.925965	0.752396
191	0.849231	0.943806	0.927552	0.758858
192	0.858462	0.943806	0.929138	0.765299
193	0.852308	0.943806	0.92808	0.761007
194	0.852308	0.944444	0.928609	0.762414
195	0.849231	0.943167	0.927023	0.757456
196	0.843077	0.943167	0.925965	0.753148
197	0.843077	0.943167	0.925965	0.753148
198	0.84	0.939974	0.922792	0.744033
199	0.843077	0.942529	0.925436	0.751747
200	0.836923	0.943167	0.924907	0.74883
201	0.833846	0.943806	0.924907	0.748077
202	0.836923	0.94636	0.927552	0.755922
203	0.843077	0.94636	0.928609	0.760226
204	0.846154	0.944444	0.927552	0.758116
205	0.846154	0.948276	0.930724	0.766679
206	0.843077	0.95083	0.932311	0.770359
207	0.843077	0.949553	0.931253	0.767437
208	0.843077	0.949553	0.931253	0.767437
209	0.846154	0.949553	0.931782	0.769577
210	0.846154	0.945083	0.92808	0.75953
211	0.846154	0.946999	0.929667	0.763804
212	0.849231	0.946999	0.930196	0.765948
213	0.846154	0.948276	0.930724	0.766679
214	0.852308	0.948276	0.931782	0.77096
215	0.846154	0.948276	0.930724	0.766679
216	0.84	0.948276	0.929667	0.76239
217	0.846154	0.946999	0.929667	0.763804
218	0.846154	0.946999	0.929667	0.763804
219	0.843077	0.946999	0.929138	0.761657
220	0.836923	0.950192	0.930724	0.76461
221	0.836923	0.952107	0.932311	0.769029
222	0.833846	0.952107	0.931782	0.766888
223	0.833846	0.951469	0.931253	0.765408
224	0.84	0.952107	0.93284	0.771168
225	0.843077	0.952107	0.933369	0.773304
226	0.836923	0.948276	0.929138	0.760242
227	0.833846	0.947637	0.92808	0.756644
228	0.836923	0.948914	0.929667	0.761692
229	0.84	0.951469	0.932311	0.769691
230	0.84	0.952107	0.93284	0.771168
231	0.84	0.951469	0.932311	0.769691
232	0.84	0.950192	0.931253	0.766754
233	0.84	0.949553	0.930724	0.765294
234	0.84	0.950192	0.931253	0.766754
235	0.836923	0.950192	0.930724	0.76461
236	0.84	0.951469	0.932311	0.769691
237	0.843077	0.949553	0.931253	0.767437
238	0.843077	0.954023	0.934955	0.777764
239	0.843077	0.954023	0.934955	0.777764
240	0.84	0.95083	0.931782	0.76822
241	0.84	0.952746	0.933369	0.772651
242	0.843077	0.95083	0.932311	0.770359
243	0.843077	0.952107	0.933369	0.773304
244	0.852308	0.952746	0.935484	0.781175
245	0.852308	0.952107	0.934955	0.779699
246	0.849231	0.95083	0.933369	0.774631
247	0.849231	0.948276	0.931253	0.768821
248	0.843077	0.948276	0.930196	0.764536
249	0.833846	0.950192	0.930196	0.762464
250	0.836923	0.950192	0.930724	0.76461
251	0.84	0.947637	0.929138	0.760946
252	0.836923	0.948276	0.929138	0.760242
253	0.84	0.948914	0.930196	0.763839
254	0.843077	0.948276	0.930196	0.764536
255	0.836923	0.950192	0.930724	0.76461
256	0.827692	0.95083	0.929667	0.759638
257	0.833846	0.95083	0.930724	0.763933
258	0.84	0.948276	0.929667	0.76239
259	0.833846	0.948276	0.928609	0.758091
260	0.836923	0.948276	0.929138	0.760242
261	0.84	0.950192	0.931253	0.766754
262	0.833846	0.948276	0.928609	0.758091
263	0.84	0.94636	0.92808	0.758075
264	0.833846	0.944444	0.925436	0.749492
265	0.833846	0.943806	0.924907	0.748077
266	0.84	0.948276	0.929667	0.76239
267	0.827692	0.947637	0.927023	0.752333
268	0.836923	0.948276	0.929138	0.760242
269	0.836923	0.94636	0.927552	0.755922
270	0.836923	0.948914	0.929667	0.761692
271	0.830769	0.949553	0.929138	0.758851
272	0.84	0.94636	0.92808	0.758075
273	0.84	0.945083	0.927023	0.755225
274	0.84	0.943167	0.925436	0.75099
275	0.833846	0.945722	0.926494	0.752337
276	0.833846	0.945722	0.926494	0.752337
277	0.833846	0.945722	0.926494	0.752337
278	0.836923	0.94636	0.927552	0.755922
279	0.836923	0.94636	0.927552	0.755922
280	0.836923	0.94636	0.927552	0.755922
281	0.830769	0.948914	0.928609	0.757392
282	0.833846	0.950192	0.930196	0.762464
283	0.836923	0.950192	0.930724	0.76461
284	0.84	0.949553	0.930724	0.765294
285	0.846154	0.948914	0.931253	0.768126
286	0.849231	0.94636	0.929667	0.764519
287	0.849231	0.94636	0.929667	0.764519
288	0.846154	0.94636	0.929138	0.762374
289	0.846154	0.94636	0.929138	0.762374
290	0.843077	0.94636	0.928609	0.760226
291	0.84	0.945083	0.927023	0.755225
292	0.836923	0.945722	0.927023	0.754493
293	0.830769	0.946999	0.927023	0.753047
294	0.830769	0.94636	0.926494	0.75161
295	0.830769	0.94636	0.926494	0.75161
296	0.833846	0.94636	0.927023	0.753767
297	0.843077	0.94636	0.928609	0.760226
298	0.84	0.94636	0.92808	0.758075
299	0.84	0.945722	0.927552	0.756648
300	0.843077	0.944444	0.927023	0.755963
301	0.84	0.946999	0.928609	0.759508
302	0.843077	0.948914	0.930724	0.765984
303	0.833846	0.947637	0.92808	0.756644
304	0.84	0.948276	0.929667	0.76239
305	0.849231	0.948276	0.931253	0.768821
306	0.843077	0.945722	0.92808	0.758799
307	0.843077	0.946999	0.929138	0.761657
308	0.84	0.945722	0.927552	0.756648
309	0.843077	0.945722	0.92808	0.758799
310	0.84	0.946999	0.928609	0.759508
311	0.843077	0.945722	0.92808	0.758799
312	0.84	0.945083	0.927023	0.755225
313	0.84	0.945083	0.927023	0.755225
314	0.843077	0.945722	0.92808	0.758799
315	0.843077	0.943167	0.925965	0.753148
316	0.843077	0.944444	0.927023	0.755963
317	0.846154	0.943806	0.927023	0.756707
318	0.855385	0.945083	0.929667	0.765969
319	0.849231	0.945722	0.929138	0.763096
320	0.846154	0.94636	0.929138	0.762374
321	0.84	0.945722	0.927552	0.756648
322	0.836923	0.945083	0.926494	0.75307
323	0.84	0.942529	0.924907	0.749588
324	0.846154	0.940613	0.924379	0.749738
325	0.843077	0.94189	0.924907	0.750352
326	0.836923	0.939974	0.922263	0.741867
327	0.833846	0.939974	0.921735	0.739698
328	0.833846	0.940613	0.922263	0.741081
329	0.836923	0.943806	0.925436	0.750238
330	0.836923	0.943167	0.924907	0.74883
331	0.843077	0.945083	0.927552	0.757379
332	0.84	0.945083	0.927023	0.755225
333	0.843077	0.943806	0.926494	0.754553
334	0.846154	0.94636	0.929138	0.762374
335	0.846154	0.946999	0.929667	0.763804
336	0.843077	0.945083	0.927552	0.757379
337	0.849231	0.946999	0.930196	0.765948
338	0.855385	0.944444	0.929138	0.764559
339	0.852308	0.945083	0.929138	0.763825
340	0.852308	0.947637	0.931253	0.769522
341	0.855385	0.948914	0.93284	0.774538
342	0.846154	0.947637	0.930196	0.765239
343	0.849231	0.946999	0.930196	0.765948
344	0.849231	0.946999	0.930196	0.765948
345	0.849231	0.945722	0.929138	0.763096
346	0.849231	0.946999	0.930196	0.765948
347	0.852308	0.948276	0.931782	0.77096
348	0.855385	0.948276	0.932311	0.773096
349	0.858462	0.948276	0.93284	0.775231
350	0.858462	0.948276	0.93284	0.775231
351	0.855385	0.945722	0.930196	0.767384
352	0.855385	0.94636	0.930724	0.768804
353	0.849231	0.947637	0.930724	0.767382
354	0.858462	0.948276	0.93284	0.775231
355	0.858462	0.946999	0.931782	0.772367
356	0.852308	0.945722	0.929667	0.765241
357	0.849231	0.945083	0.928609	0.761678
358	0.852308	0.948914	0.932311	0.772403
359	0.852308	0.948276	0.931782	0.77096
360	0.855385	0.94636	0.930724	0.768804
361	0.852308	0.945722	0.929667	0.765241
362	0.849231	0.944444	0.92808	0.760266
363	0.846154	0.945083	0.92808	0.75953
364	0.846154	0.943806	0.927023	0.756707
365	0.849231	0.945083	0.928609	0.761678
366	0.852308	0.945083	0.929138	0.763825
367	0.852308	0.945722	0.929667	0.765241
368	0.846154	0.948276	0.930724	0.766679
369	0.846154	0.945722	0.928609	0.760949
370	0.846154	0.946999	0.929667	0.763804
371	0.84	0.945722	0.927552	0.756648
372	0.849231	0.945722	0.929138	0.763096
373	0.849231	0.945722	0.929138	0.763096
374	0.849231	0.94636	0.929667	0.764519
375	0.84	0.948914	0.930196	0.763839
376	0.843077	0.947637	0.929667	0.763094
377	0.84	0.94636	0.92808	0.758075
378	0.84	0.94636	0.92808	0.758075
379	0.836923	0.946999	0.92808	0.757357
380	0.836923	0.945083	0.926494	0.75307
381	0.836923	0.943167	0.924907	0.74883
382	0.843077	0.944444	0.927023	0.755963
383	0.843077	0.943167	0.925965	0.753148
384	0.846154	0.944444	0.927552	0.758116
385	0.849231	0.943167	0.927023	0.757456
386	0.846154	0.943167	0.926494	0.755303
387	0.849231	0.943167	0.927023	0.757456
388	0.849231	0.944444	0.92808	0.760266
389	0.843077	0.942529	0.925436	0.751747
390	0.846154	0.944444	0.927552	0.758116
391	0.849231	0.94636	0.929667	0.764519
392	0.849231	0.94636	0.929667	0.764519
393	0.846154	0.947637	0.930196	0.765239
394	0.849231	0.946999	0.930196	0.765948
395	0.846154	0.947637	0.930196	0.765239
396	0.846154	0.945083	0.92808	0.75953
397	0.846154	0.946999	0.929667	0.763804
398	0.84	0.945083	0.927023	0.755225
399	0.843077	0.943167	0.925965	0.753148
400	0.846154	0.943167	0.926494	0.755303
401	0.84	0.94189	0.924379	0.748192
402	0.836923	0.942529	0.924379	0.747427
403	0.84	0.945083	0.927023	0.755225
404	0.836923	0.946999	0.92808	0.757357
405	0.836923	0.948276	0.929138	0.760242
406	0.84	0.94636	0.92808	0.758075
407	0.84	0.945083	0.927023	0.755225
408	0.836923	0.945722	0.927023	0.754493
409	0.836923	0.945083	0.926494	0.75307
410	0.833846	0.945083	0.925965	0.750911
411	0.830769	0.942529	0.923321	0.743097
412	0.833846	0.942529	0.92385	0.745263
413	0.836923	0.94189	0.92385	0.746029
414	0.833846	0.943167	0.924379	0.746668
415	0.830769	0.94189	0.922792	0.741697
416	0.836923	0.94189	0.92385	0.746029
417	0.833846	0.943806	0.924907	0.748077
418	0.830769	0.942529	0.923321	0.743097
419	0.836923	0.942529	0.924379	0.747427
420	0.833846	0.942529	0.92385	0.745263
421	0.827692	0.941252	0.921735	0.73813
422	0.833846	0.942529	0.92385	0.745263
423	0.830769	0.943806	0.924379	0.745914
424	0.833846	0.944444	0.925436	0.749492
425	0.833846	0.944444	0.925436	0.749492
426	0.833846	0.943806	0.924907	0.748077
427	0.833846	0.945083	0.925965	0.750911
428	0.836923	0.946999	0.92808	0.757357
429	0.836923	0.946999	0.92808	0.757357
430	0.836923	0.948276	0.929138	0.760242
431	0.833846	0.947637	0.92808	0.756644
432	0.833846	0.945722	0.926494	0.752337
433	0.833846	0.94636	0.927023	0.753767
434	0.836923	0.945722	0.927023	0.754493
435	0.84	0.945083	0.927023	0.755225
436	0.836923	0.947637	0.928609	0.758797
437	0.833846	0.948914	0.929138	0.759543
438	0.833846	0.949553	0.929667	0.761001
439	0.833846	0.948914	0.929138	0.759543
440	0.836923	0.948914	0.929667	0.761692
441	0.84	0.948914	0.930196	0.763839
442	0.833846	0.948276	0.928609	0.758091
443	0.833846	0.946999	0.927552	0.755203
444	0.836923	0.946999	0.92808	0.757357
445	0.833846	0.946999	0.927552	0.755203
446	0.833846	0.945722	0.926494	0.752337
447	0.836923	0.944444	0.925965	0.751651
448	0.836923	0.943167	0.924907	0.74883
449	0.843077	0.945722	0.92808	0.758799
450	0.843077	0.944444	0.927023	0.755963
451	0.849231	0.94189	0.925965	0.754666
452	0.846154	0.940613	0.924379	0.749738
453	0.843077	0.942529	0.925436	0.751747
454	0.846154	0.940613	0.924379	0.749738
455	0.849231	0.94189	0.925965	0.754666
456	0.849231	0.94189	0.925965	0.754666
457	0.849231	0.94189	0.925965	0.754666
458	0.849231	0.943806	0.927552	0.758858
459	0.849231	0.943167	0.927023	0.757456
460	0.843077	0.942529	0.925436	0.751747
461	0.846154	0.942529	0.925965	0.753904
462	0.843077	0.942529	0.925436	0.751747
463	0.846154	0.944444	0.927552	0.758116
464	0.843077	0.942529	0.925436	0.751747
465	0.843077	0.942529	0.925436	0.751747
466	0.843077	0.940613	0.92385	0.747578
467	0.843077	0.939974	0.923321	0.746198
468	0.843077	0.941252	0.924379	0.748963
469	0.84	0.941252	0.92385	0.746801
470	0.84	0.94189	0.924379	0.748192
471	0.843077	0.94189	0.924907	0.750352
472	0.843077	0.941252	0.924379	0.748963
473	0.843077	0.943806	0.926494	0.754553
474	0.843077	0.94189	0.924907	0.750352
475	0.84	0.94189	0.924379	0.748192
476	0.843077	0.942529	0.925436	0.751747
477	0.84	0.943806	0.925965	0.752396
478	0.84	0.943167	0.925436	0.75099
479	0.84	0.942529	0.924907	0.749588
480	0.836923	0.94189	0.92385	0.746029
481	0.84	0.942529	0.924907	0.749588
482	0.836923	0.94189	0.92385	0.746029
483	0.836923	0.940613	0.922792	0.743249
484	0.836923	0.941252	0.923321	0.744637
485	0.833846	0.94189	0.923321	0.743864
486	0.833846	0.942529	0.92385	0.745263
487	0.84	0.942529	0.924907	0.749588
488	0.843077	0.942529	0.925436	0.751747
489	0.843077	0.942529	0.925436	0.751747
490	0.843077	0.943806	0.926494	0.754553
491	0.843077	0.944444	0.927023	0.755963
492	0.843077	0.943806	0.926494	0.754553
493	0.846154	0.945083	0.92808	0.75953
494	0.836923	0.943806	0.925436	0.750238
495	0.84	0.943806	0.925965	0.752396
496	0.84	0.945083	0.927023	0.755225
497	0.836923	0.944444	0.925965	0.751651
498	0.84	0.944444	0.926494	0.753808
499	0.843077	0.945083	0.927552	0.757379
500	0.843077	0.944444	0.927023	0.755963
501	0.84	0.945722	0.927552	0.756648
502	0.84	0.945083	0.927023	0.755225
503	0.843077	0.944444	0.927023	0.755963
504	0.843077	0.944444	0.927023	0.755963
505	0.84	0.94189	0.924379	0.748192
506	0.84	0.942529	0.924907	0.749588
507	0.843077	0.943806	0.926494	0.754553
508	0.84	0.945722	0.927552	0.756648
509	0.84	0.945083	0.927023	0.755225
510	0.843077	0.945083	0.927552	0.757379
511	0.843077	0.945722	0.92808	0.758799
512	0.843077	0.943167	0.925965	0.753148
513	0.846154	0.943806	0.927023	0.756707
514	0.84	0.943806	0.925965	0.752396
515	0.843077	0.943806	0.926494	0.754553
516	0.849231	0.943167	0.927023	0.757456
517	0.846154	0.943167	0.926494	0.755303
518	0.846154	0.943806	0.927023	0.756707
519	0.846154	0.942529	0.925965	0.753904
520	0.846154	0.942529	0.925965	0.753904
521	0.846154	0.941252	0.924907	0.751122
522	0.846154	0.943806	0.927023	0.756707
523	0.843077	0.942529	0.925436	0.751747
524	0.846154	0.943167	0.926494	0.755303
525	0.849231	0.94189	0.925965	0.754666
526	0.849231	0.941252	0.925436	0.753279
527	0.849231	0.940613	0.924907	0.751897
528	0.846154	0.943167	0.926494	0.755303
529	0.849231	0.943806	0.927552	0.758858
530	0.849231	0.943806	0.927552	0.758858
531	0.849231	0.947637	0.930724	0.767382
532	0.846154	0.948276	0.930724	0.766679
533	0.84	0.946999	0.928609	0.759508
534	0.84	0.946999	0.928609	0.759508
535	0.84	0.947637	0.929138	0.760946
536	0.84	0.948276	0.929667	0.76239
537	0.84	0.946999	0.928609	0.759508
538	0.84	0.94636	0.92808	0.758075
539	0.843077	0.948276	0.930196	0.764536
540	0.84	0.94636	0.92808	0.758075
541	0.833846	0.94636	0.927023	0.753767
542	0.833846	0.94636	0.927023	0.753767
543	0.833846	0.946999	0.927552	0.755203
544	0.836923	0.945722	0.927023	0.754493
545	0.84	0.945722	0.927552	0.756648
546	0.84	0.94636	0.92808	0.758075
547	0.836923	0.946999	0.92808	0.757357
548	0.836923	0.947637	0.928609	0.758797
549	0.836923	0.945722	0.927023	0.754493
550	0.836923	0.945722	0.927023	0.754493
551	0.836923	0.945722	0.927023	0.754493
552	0.836923	0.945083	0.926494	0.75307
553	0.833846	0.945083	0.925965	0.750911
554	0.833846	0.945722	0.926494	0.752337
555	0.836923	0.943806	0.925436	0.750238
556	0.836923	0.944444	0.925965	0.751651
557	0.836923	0.944444	0.925965	0.751651
558	0.84	0.945722	0.927552	0.756648
559	0.84	0.944444	0.926494	0.753808
560	0.84	0.944444	0.926494	0.753808
561	0.843077	0.945083	0.927552	0.757379
562	0.843077	0.94636	0.928609	0.760226
563	0.84	0.946999	0.928609	0.759508
564	0.843077	0.945722	0.92808	0.758799
565	0.843077	0.94636	0.928609	0.760226
566	0.843077	0.945083	0.927552	0.757379
567	0.84	0.944444	0.926494	0.753808
568	0.84	0.944444	0.926494	0.753808
569	0.84	0.944444	0.926494	0.753808
570	0.836923	0.944444	0.925965	0.751651
571	0.833846	0.944444	0.925436	0.749492
572	0.833846	0.945722	0.926494	0.752337
573	0.833846	0.943806	0.924907	0.748077
574	0.836923	0.94636	0.927552	0.755922
575	0.836923	0.94636	0.927552	0.755922
576	0.836923	0.94636	0.927552	0.755922
577	0.830769	0.945083	0.925436	0.748751
578	0.830769	0.946999	0.927023	0.753047
579	0.830769	0.947637	0.927552	0.75449
580	0.830769	0.948276	0.92808	0.755938
581	0.833846	0.948276	0.928609	0.758091
582	0.836923	0.948276	0.929138	0.760242
583	0.836923	0.94636	0.927552	0.755922
584	0.836923	0.946999	0.92808	0.757357
585	0.830769	0.945722	0.925965	0.750178
586	0.833846	0.946999	0.927552	0.755203
587	0.836923	0.943806	0.925436	0.750238
588	0.833846	0.943806	0.924907	0.748077
589	0.836923	0.944444	0.925965	0.751651
590	0.833846	0.945722	0.926494	0.752337
591	0.833846	0.94636	0.927023	0.753767
592	0.836923	0.944444	0.925965	0.751651
593	0.836923	0.942529	0.924379	0.747427
594	0.833846	0.944444	0.925436	0.749492
595	0.833846	0.944444	0.925436	0.749492
596	0.833846	0.944444	0.925436	0.749492
597	0.833846	0.945722	0.926494	0.752337
598	0.833846	0.94636	0.927023	0.753767
599	0.836923	0.945722	0.927023	0.754493
600	0.836923	0.943806	0.925436	0.750238
601	0.830769	0.943167	0.92385	0.744503
602	0.833846	0.942529	0.92385	0.745263
603	0.827692	0.942529	0.922792	0.740929
604	0.827692	0.94189	0.922263	0.739527
605	0.827692	0.939974	0.920677	0.735352
606	0.830769	0.938059	0.919619	0.733401
607	0.827692	0.939336	0.920148	0.733971
608	0.833846	0.938697	0.920677	0.736945
609	0.833846	0.938059	0.920148	0.735576
610	0.84	0.938697	0.921735	0.741286
611	0.836923	0.938697	0.921206	0.739117
612	0.836923	0.939336	0.921735	0.740489
613	0.830769	0.938059	0.919619	0.733401
614	0.833846	0.938697	0.920677	0.736945
615	0.84	0.93742	0.920677	0.738558
616	0.836923	0.93742	0.920148	0.736386
617	0.833846	0.939336	0.921206	0.738319
618	0.833846	0.938059	0.920148	0.735576
619	0.830769	0.938697	0.920148	0.734771
620	0.833846	0.938697	0.920677	0.736945
621	0.833846	0.936782	0.91909	0.732853
622	0.833846	0.938697	0.920677	0.736945
623	0.836923	0.938059	0.920677	0.737749
624	0.836923	0.936782	0.919619	0.735028
625	0.836923	0.935504	0.918562	0.732327
626	0.836923	0.935504	0.918562	0.732327
627	0.836923	0.935504	0.918562	0.732327
628	0.836923	0.934866	0.918033	0.730983
629	0.833846	0.935504	0.918033	0.730149
630	0.830769	0.935504	0.917504	0.727969
631	0.833846	0.936143	0.918562	0.731499
632	0.833846	0.934227	0.916975	0.727464
633	0.833846	0.934866	0.917504	0.728804
634	0.833846	0.935504	0.918033	0.730149
635	0.833846	0.936782	0.91909	0.732853
636	0.833846	0.934227	0.916975	0.727464
637	0.833846	0.935504	0.918033	0.730149
638	0.833846	0.93742	0.919619	0.734212
639	0.833846	0.939974	0.921735	0.739698
640	0.833846	0.938059	0.920148	0.735576
641	0.833846	0.936782	0.91909	0.732853
642	0.833846	0.935504	0.918033	0.730149
643	0.833846	0.934866	0.917504	0.728804
644	0.833846	0.934866	0.917504	0.728804
645	0.833846	0.934227	0.916975	0.727464
646	0.836923	0.935504	0.918562	0.732327
647	0.84	0.934866	0.918562	0.73316
648	0.84	0.934866	0.918562	0.73316
649	0.843077	0.934866	0.91909	0.735335
650	0.84	0.935504	0.91909	0.734502
651	0.843077	0.933589	0.918033	0.732666
652	0.843077	0.933589	0.918033	0.732666
653	0.843077	0.935504	0.919619	0.736676
654	0.84	0.934227	0.918033	0.731823
655	0.84	0.933589	0.917504	0.73049
656	0.84	0.933589	0.917504	0.73049
657	0.84	0.934227	0.918033	0.731823
658	0.836923	0.933589	0.916975	0.728311
659	0.84	0.934866	0.918562	0.73316
660	0.836923	0.935504	0.918562	0.732327
661	0.84	0.934866	0.918562	0.73316
662	0.84	0.935504	0.91909	0.734502
663	0.84	0.934227	0.918033	0.731823
664	0.84	0.933589	0.917504	0.73049
665	0.84	0.934866	0.918562	0.73316
666	0.84	0.934866	0.918562	0.73316
667	0.84	0.934866	0.918562	0.73316
668	0.84	0.935504	0.91909	0.734502
669	0.84	0.936143	0.919619	0.73585
670	0.84	0.93295	0.916975	0.729161
671	0.84	0.934866	0.918562	0.73316
672	0.84	0.935504	0.91909	0.734502
673	0.84	0.935504	0.91909	0.734502
674	0.84	0.936143	0.919619	0.73585
675	0.836923	0.936143	0.91909	0.733675
676	0.836923	0.93742	0.920148	0.736386
677	0.836923	0.936143	0.91909	0.733675
678	0.84	0.936782	0.920148	0.737201
679	0.836923	0.936143	0.91909	0.733675
680	0.836923	0.93742	0.920148	0.736386
681	0.836923	0.938059	0.920677	0.737749
682	0.84	0.936782	0.920148	0.737201
683	0.836923	0.93742	0.920148	0.736386
684	0.836923	0.938059	0.920677	0.737749
685	0.836923	0.93742	0.920148	0.736386
686	0.836923	0.936782	0.919619	0.735028
687	0.833846	0.936782	0.91909	0.732853
688	0.833846	0.938059	0.920148	0.735576
689	0.836923	0.93742	0.920148	0.736386
690	0.833846	0.938059	0.920148	0.735576
691	0.830769	0.93742	0.91909	0.732035
692	0.827692	0.938059	0.91909	0.731223
693	0.827692	0.935504	0.916975	0.725786
694	0.836923	0.935504	0.918562	0.732327
695	0.833846	0.935504	0.918033	0.730149
696	0.833846	0.936143	0.918562	0.731499
697	0.833846	0.935504	0.918033	0.730149
698	0.833846	0.938059	0.920148	0.735576
699	0.836923	0.93742	0.920148	0.736386
700	0.830769	0.938059	0.919619	0.733401
701	0.830769	0.93742	0.91909	0.732035
702	0.833846	0.938697	0.920677	0.736945
703	0.833846	0.93742	0.919619	0.734212
704	0.836923	0.939336	0.921735	0.740489
705	0.836923	0.939974	0.922263	0.741867
706	0.836923	0.938697	0.921206	0.739117
707	0.836923	0.939336	0.921735	0.740489
708	0.836923	0.940613	0.922792	0.743249
709	0.833846	0.939974	0.921735	0.739698
710	0.836923	0.939336	0.921735	0.740489
711	0.833846	0.939336	0.921206	0.738319
712	0.827692	0.939974	0.920677	0.735352
713	0.830769	0.938697	0.920148	0.734771
714	0.830769	0.939336	0.920677	0.736146
715	0.833846	0.939336	0.921206	0.738319
716	0.833846	0.941252	0.922792	0.74247
717	0.830769	0.941252	0.922263	0.740301
718	0.830769	0.939974	0.921206	0.737526
719	0.830769	0.941252	0.922263	0.740301
720	0.830769	0.941252	0.922263	0.740301
721	0.830769	0.94189	0.922792	0.741697
722	0.827692	0.942529	0.922792	0.740929
723	0.827692	0.943167	0.923321	0.742336
724	0.830769	0.943167	0.92385	0.744503
725	0.830769	0.943167	0.92385	0.744503
726	0.824615	0.944444	0.92385	0.742998
727	0.824615	0.943806	0.923321	0.74158
