# Supplementary material for: Prediction of Protein Modification Sites of Pyrrolidone Carboxylic Acid Using mRMR Feature Selection and Analysis
Source: PLoS One. 2011 Dec 9;6(12):e28221. doi: 10.1371/journal.pone.0028221 (PMC3235115; doi:10.1371/journal.pone.0028221)
Supplement: Table S2 — Optimal feature set. (XLS) [file pone.0028221.s003.xls]

## Sheet: Sheet1
Order	Name	Score
1	AA10-Pssm_A	0.095
2	AA1-Pssm_L	0.028
3	AA13-Pssm_W	0.017
4	AA2-Codon Diversity	0.017
5	AA4-Pssm_L	0.021
6	AA10-Pssm_N	0.022
7	AA3-Pssm_L	0.019
8	AA8-Pssm_A	0.017
9	AA5-Polarity	0.017
10	AA10-Codon Diversity	0.021
11	AA1-Secondary Structure Helix	0.02
12	AA8-Pssm_C	0.016
13	AA10-Pssm_I	0.015
14	AA9-Pssm_I	0.015
15	AA13-Secondary Structure Other	0.013
16	AA1-Pssm_N	0.015
17	AA5-Pssm_A	0.013
18	AA6-Pssm_Q	0.012
19	AA8-Side Chain Count of Atom_C Deviation from Mean	0.012
20	AA2-Pssm_L	0.011
21	AA1-Codon Diversity	0.011
22	AA9-Pssm_H	0.011
23	AA7-Solvent Accessibility Buried	0.011
24	AA5-Pssm_L	0.011
25	AA11-Pssm_Q	0.011
26	AA10-Pssm_D	0.01
27	AA2-Polarity	0.011
28	AA1-Pssm_I	0.011
29	AA3-Pssm_A	0.011
30	AA9-Side Chain Count of Atom_C Deviation from Mean	0.01
31	AA2-Pssm_A	0.01
32	AA6-Pssm_Y	0.01
33	AA2-Secondary Structure Helix	0.009
34	AA10-Molecular Volume	0.01
35	AA10-Pssm_M	0.008
36	AA4-Polarity	0.008
37	AA1-Pssm_E	0.009
38	AA6-Propensity of amino acid to be conserved at protein-protein interface	0.008
39	AA10-Secondary Structure	0.008
40	AA15-Pssm_R	0.009
41	AA7-Secondary Structure Strand	0.009
42	AA2-Pssm_C	0.009
43	AA3-Pssm_V	0.009
44	AA5-Codon Diversity	0.008
45	AA6-Pssm_A	0.008
46	AA17-Secondary Structure Other	0.008
47	AA3-Propensity of amino acid to be conserved at protein-protein interface	0.008
48	AA11-Pssm_T	0.008
49	AA5-Solvent Accessibility Buried	0.008
50	AA10-Pssm_S	0.008
51	AA13-Gain/loss of amino acids during evolution	0.007
52	AA2-Pssm_Y	0.007
53	AA9-Pssm_K	0.007
54	AA10-Pssm_C	0.007
55	AA10-Pssm_Q	0.007
56	AA1-Pssm_V	0.007
57	AA9-Pssm_M	0.007
58	AA7-Polarity	0.007
59	AA4-Solvent Accessibility Buried	0.006
60	AA10-Pssm_L	0.006
61	AA3-Pssm_M	0.006
62	AA6-Pssm_S	0.006
63	AA11-Pssm_D	0.006
64	AA1-Secondary Structure Strand	0.006
65	AA8-Pssm_S	0.006
66	AA4-Pssm_C	0.006
67	AA1-Solvent Accessibility Buried	0.006
68	AA12-Secondary Structure Other	0.006
69	AA3-Codon Diversity	0.006
70	AA2-Pssm_V	0.005
71	AA10-Pssm_Y	0.005
72	AA19-Secondary Structure	0.005
73	AA10-Propensities of conservation of residues on protein surface	0.006
74	AA5-Pssm_I	0.005
75	AA4-Secondary Structure Helix	0.006
76	AA3-Pssm_N	0.005
77	AA14-Disorder	0.005
78	AA4-Codon Diversity	0.005
79	AA1-Polarity	0.005
80	AA9-Pssm_G	0.005
81	AA14-Propensity of amino acid to be conserved at protein-protein interface	0.005
82	AA8-Pssm_Y	0.005
83	AA14-Pssm_H	0.005
84	AA15-Propensity of amino acid to be conserved at protein-protein interface	0.005
85	AA7-Pssm_W	0.005
86	AA9-Secondary Structure Strand	0.005
87	AA8-Propensity of amino acid to be conserved at protein-protein interface	0.005
88	AA10-Pssm_T	0.004
89	AA9-Pssm_P	0.004
90	AA20-Molecular Volume	0.004
91	AA3-Pssm_C	0.004
92	AA7-Pssm_L	0.004
93	AA11-Pssm_S	0.004
94	AA2-Pssm_T	0.004
95	AA15-Pssm_Q	0.004
96	AA10-Pssm_K	0.004
97	AA5-Pssm_Y	0.004
98	AA4-Pssm_V	0.004
99	AA3-Secondary Structure Helix	0.004
100	AA10-Gain/loss of amino acids during evolution	0.004
101	AA1-Pssm_F	0.004
102	AA2-Pssm_M	0.004
103	AA21-Pssm_W	0.004
104	AA5-Electrostatic Charge	0.004
105	AA8-Pssm_F	0.004
106	AA17-Propensities of conservation of residues on protein surface	0.004
107	AA2-Solvent Accessibility Buried	0.004
108	AA5-Pssm_T	0.004
109	AA3-Pssm_W	0.003
110	AA6-Gain/loss of amino acids during evolution	0.003
111	AA4-Pssm_N	0.003
112	AA15-Secondary Structure Other	0.003
113	AA13-Side Chain Count of Atom_C Deviation from Mean	0.003
114	AA10-Side Chain Count of Atom_C Deviation from Mean	0.003
115	AA8-Secondary Structure Strand	0.003
116	AA2-Pssm_I	0.003
117	AA18-Gain/loss of amino acids during evolution	0.003
118	AA5-Pssm_V	0.003
119	AA8-Pssm_E	0.003
120	AA3-Pssm_D	0.003
121	AA7-Pssm_V	0.003
122	AA9-Pssm_Y	0.003
123	AA1-Pssm_Y	0.003
124	AA4-Electrostatic Charge	0.003
125	AA2-Propensity of amino acid to be conserved at protein-protein interface	0.003
126	AA12-Polarity	0.003
127	AA5-Pssm_N	0.003
128	AA4-Pssm_F	0.002
129	AA3-Polarity	0.002
130	AA7-Secondary Structure Helix	0.002
131	AA1-Solvent Accessibility Exposed	0.003
132	AA10-Pssm_H	0.003
133	AA2-Pssm_D	0.002
134	AA5-Propensity of amino acid to be conserved at protein-protein interface	0.002
135	AA1-Pssm_T	0.002
136	AA9-Pssm_E	0.002
137	AA20-Gain/loss of amino acids during evolution	0.002
138	AA1-Pssm_H	0.002
139	AA5-Solvent Accessibility Exposed	0.002
140	AA2-Secondary Structure Strand	0.002
141	AA10-Pssm_G	0.002
142	AA9-Pssm_C	0.002
143	AA6-Polarity	0.002
144	AA1-Pssm_C	0.002
145	AA10-Pssm_W	0.002
146	AA2-Pssm_F	0.002
147	AA15-Pssm_P	0.002
148	AA13-Codon Diversity	0.002
149	AA5-Secondary Structure Helix	0.002
150	AA15-Pssm_M	0.002
151	AA16-Secondary Structure	0.002
152	AA3-Pssm_I	0.002
153	AA21-Codon Diversity	0.002
154	AA10-Pssm_E	0.002
155	AA9-Pssm_V	0.002
156	AA1-Electrostatic Charge	0.002
157	AA4-Pssm_T	0.002
158	AA7-Pssm_N	0.002
159	AA3-Pssm_P	0.002
160	AA20-Pssm_N	0.001
161	AA2-Electrostatic Charge	0.001
162	AA8-Pssm_P	0.001
163	AA12-Pssm_H	0.001
164	AA4-Pssm_I	0.001
165	AA3-Secondary Structure	0.001
166	AA7-Pssm_C	0.001
167	AA1-Pssm_D	0.001
168	AA11-Secondary Structure Strand	0.001
169	AA3-Solvent Accessibility Buried	0.001
170	AA2-Pssm_W	0.001
171	AA9-Propensity of amino acid to be conserved at protein-protein interface	0.001
172	AA6-Pssm_F	0.001
173	AA7-Solvent Accessibility Exposed	0.001
174	AA10-Pssm_V	0.001
175	AA8-Polarity	0.001
176	AA16-Pssm_P	0.001
177	AA9-Pssm_W	0.001
178	AA20-Secondary Structure Other	0.001
179	AA6-Pssm_N	0.001
180	AA4-Propensity of amino acid to be conserved at protein-protein interface	0.001
181	AA4-Solvent Accessibility Exposed	0.001
182	AA14-Pssm_Q	0.001
183	AA8-Pssm_T	0.001
184	AA18-Pssm_M	0.001
185	AA13-Pssm_M	0.001
186	AA10-Polarity	0.001
187	AA14-Secondary Structure Other	0.001
188	AA6-Codon Diversity	0.001
189	AA3-Pssm_T	0.001
190	AA14-Side Chain Count of Atom_C Deviation from Mean	0.001
191	AA11-Pssm_A	0
192	AA18-Pssm_C	0
193	AA4-Pssm_M	0
194	AA2-Pssm_N	0.001
195	AA1-Pssm_K	0
196	AA9-Pssm_R	0
197	AA12-Secondary Structure Strand	0
198	AA1-Secondary Structure Other	0
199	AA15-Pssm_K	0
200	AA5-Pssm_G	0
201	AA10-Pssm_F	0
202	AA18-Molecular Volume	0
203	AA13-Pssm_C	0
204	AA6-Secondary Structure Strand	0
205	AA5-Pssm_C	0
206	AA11-Pssm_G	0
207	AA6-Pssm_K	0
208	AA19-Pssm_C	0
209	AA8-Pssm_K	0
210	AA11-Pssm_H	0
211	AA6-Pssm_M	0
212	AA8-Codon Diversity	0
213	AA1-Pssm_M	0
214	AA10-Secondary Structure Strand	0
215	AA2-Pssm_R	0
216	AA11-Pssm_M	0
217	AA14-Pssm_N	0
218	AA1-Pssm_S	0
219	AA20-Pssm_A	0
220	AA16-Solvent Accessibility Exposed	0
221	AA21-Pssm_S	0
222	AA5-Pssm_F	0
223	AA6-Pssm_P	0
224	AA20-Pssm_C	-0.001
225	AA8-Pssm_M	-0.001
226	AA11-Pssm_K	-0.001
227	AA6-Secondary Structure Helix	0
228	AA5-Pssm_Q	0
229	AA7-Propensities of conservation of residues on protein surface	0
230	AA15-Pssm_T	-0.001
231	AA13-Pssm_I	-0.001
232	AA3-Secondary Structure Strand	-0.001
233	AA18-Codon Diversity	-0.001
234	AA10-Pssm_P	-0.001
235	AA3-Pssm_Q	-0.001
236	AA8-Molecular Volume	-0.001
237	AA2-Solvent Accessibility Exposed	-0.001
238	AA17-Secondary Structure	-0.001
239	AA7-Pssm_A	-0.001
240	AA13-Secondary Structure Helix	-0.001
241	AA11-Pssm_W	-0.001
242	AA1-Pssm_A	-0.001
243	AA19-Pssm_F	-0.001
244	AA15-Propensities of conservation of residues on protein surface	-0.001
